# Supplementary material for: Human indels as predictors of antibody responses to COVID-19 vaccines
Source: iScience. 2025 Sep 1;28(10):113475. doi: 10.1016/j.isci.2025.113475 (PMC12570367; doi:10.1016/j.isci.2025.113475)
Supplement: Table S1. Source data supporting key findings in the study, related to Table 1, Figure 1, 2, 3, 4 and S1 [file mmc2.xlsx]

## Sheet: BNT162b2 cohort
BNT162b2 cohort
Total 328 participants
aggregated information
Age (years)	number of Individuals	Percentage (%)		Sex	number of Individuals	Percentage (%)		Ethnicity	number of Individuals	Percentage (%)
< 34	80	24.3902		Male	138	42.0732		Chinese	229	69.8171
34 - 51.5	84	25.6098		Female	190	57.9268		Malay	33	10.061
51.5 - 66	73	22.2561		Total	328	100		Indian	28	8.53659
> 66	91	27.7439						Filipino	26	7.92683
Total	328	100						Others	12	3.65854
								Total	328	100
Indel1				Indel 2				Indel 3
Genotype	number of Individuals	Percentage (%)		Genotype	number of Individuals	Percentage (%)		Genotype	number of Individuals	Percentage (%)
REF/REF	40	12.1951		REF/REF	127	38.7195		REF/REF	96	29.2683
REF/ALT	168	51.2195		REF/ALT	149	45.4268		REF/ALT	160	48.7805
ALT/ALT	120	36.5854		ALT/ALT	52	15.8537		ALT/ALT	72	21.9512
Total	328	100		Total	328	100		Total	328	100
	Ethnic groups
	Chinese	Chinese	Malay	Malay	Indian	Indian	Filipino	Filipino	Others	Others
Demographics	number of Individuals	Percentage (%)	number of Individuals	Percentage (%)	number of Individuals	Percentage (%)	number of Individuals	Percentage (%)	number of Individuals	Percentage (%)
Total	229	100	33	100	28	100	26	100	12	100
Age
< 34	52	22.7074	13	39.3939	7	25	11	42.3077	6	50
34 - 51.5	37	16.1572	11	33.3333	9	32.1429	15	57.6923	3	25
51.5 - 66	68	29.6943	7	21.2121	6	21.4286	0	0	1	8.33333
> 66	72	31.441	2	6.06061	6	21.4286	0	0	2	16.6667
Sex
Male	105	45.8515	12	36.3636	13	46.4286	4	15.3846	4	33.3333
Female	124	54.1485	21	63.6364	15	53.5714	22	84.6154	8	66.6667
Indel 1
Genotype_REF/REF	29	12.6638	2	6.06061	4	14.2857	3	11.5385	2	16.6667
Genotype_REF/ALT	114	49.7817	14	42.4242	13	46.4286	21	80.7692	6	50
Genotype_ALT/ALT	86	37.5546	17	51.5152	11	39.2857	2	7.69231	4	33.3333
Indel 2
Genotype_REF/REF	83	36.2445	18	54.5455	9	32.1429	13	50	4	33.3333
Genotype_REF/ALT	109	47.5983	11	33.3333	14	50	10	38.4615	5	41.6667
Genotype_ALT/ALT	37	16.1572	4	12.1212	5	17.8571	3	11.5385	3	25
Indel 3
Genotype_REF/REF	62	27.0742	13	39.3939	7	25	9	34.6154	5	41.6667
Genotype_REF/ALT	110	48.0349	17	51.5152	17	60.7143	11	42.3077	5	41.6667
Genotype_ALT/ALT	57	24.8908	3	9.09091	4	14.2857	6	23.0769	2	16.6667

## Sheet: BNT162b2_antibody_responses
Table legend
Each row in the table represents a participant, total 328 participants in BNT162b2 cohort
nAb: neutralising antibody levels (% inhibition)
D0, D21, D90, D180: 0, 21, 90, 180 days after the first dose of vaccines
SIgG: anti-SARS-CoV-2 spike protein IgG levels (% binding)
nAb_D21_response_High: categorised "Low/High" responses with the cut-off of 60% inhibition, Yes: High, No: Low
nAb_D0	nAb_D21	nAb_D90	nAb_D180	SIgG_D0	SIgG_D21	SIgG_D90	SIgG_D180	nAb_D21_response_High
9.79107	56.546	95.0749	69.6885	0.0655	31.65	30.925	15.05	No
11.7821	59.6669	95.3838	78.1648	0.0805	47.75	47.25	10.7475	No
-0.090127	63.6982	96.2871	94.9622	1.7	56.275	55.175	32.675	Yes
9.17141	68.6725	80.1083	60.2611	0.10575	33.75	48.475	11.3775	Yes
13.5027	79.7722	89.3322	62.9157	0.4425	51.05	47.575	23.075	Yes
11.315	68.1714	89.3374	78.7313	0.04072	14.6	30	8.715	Yes
1.26896	79.8283	95.9313	88.8951	0.0865	35.8	49.1	12.0525	Yes
-10.2762	24.0949	65.0596	47.2996	0.06725	37.95	35.7	8.06	No
3.80991	61.9736	74.5949	51.9728	0.435	60.125	61.1	34.9	Yes
13.1619	67.6981	90.0257	73.0451	0.08225	28.275	50.025	33.475	Yes
-0.409668	49.6149	91.2414	86.7819	0.0445	27.975	50.275	32.2	No
6.46138	59.1585	92.6822	83.1415	0.1875	16.8425	25.575	15.35	No
3.29547	82.2684	96.2826	94.5884	0.01625	52.425	49.225	39.15	Yes
4.1511	72.153	97.1277	91.3549	0.041	60.7	59.675	33.6	Yes
9.66817	71.5632	97.1313	95.1279	0.2925	31.3	50.3	29.3	Yes
3.21882	74.7065	88.1159	69.5033	0.08125	14.1	35.375	4.6275	Yes
0.43993	82.756	88.9648	76.8567	0.024	45.9	58.375	48.35	Yes
13.0607	43.3137	92.4188	62.4037	0.062	14.475	51.375	30.275	No
3.42327	81.4587	95.5977	91.2147	0.06425	52.625	49.475	26.525	Yes
-0.897555	68.9646	95.6959	92.7145	0.0435	53.2	54.175	31.4	Yes
3.63142	39.8512	85.0928	NA	0.015985	22.425	35.85	10.3125	No
7.44573	75.9815	92.0968	82.0402	0.023365	38.525	36.975	24.575	Yes
-2.13556	83.4227	94.6139	83.5052	0.0303975	36.375	34.225	9.0125	Yes
-1.06007	77.5396	94.7848	92.2904	0.69825	57.95	56.55	40.3	Yes
13.7437	63.8027	94.8483	59.6598	0.1175	31.875	55.075	32.425	Yes
4.32731	76.4434	95.4281	NA	0.03375	58.9	56.5	0	Yes
3.12973	49.0562	79.3388	34.2103	0.0285	33.975	30.525	22.275	No
0.807673	69.6209	90.1111	74.8828	0.6905	13.2325	39.875	21.3	Yes
0.0309502	63.3852	92.619	79.8188	0.96	55.15	62.3	29.425	Yes
7.14866	63.9192	84.171	61.8871	0.01178	35.15	32.925	7.705	Yes
0.619003	49.216	87.9938	66.9718	0.016425	20.325	42.5	18.125	No
4.40803	60.1098	91.7152	80.7033	0.09775	38.9	38.625	16.875	Yes
-2.39778	77.7556	94.6708	82.3053	0.0348625	47.45	46.525	31.625	Yes
-0.928505	73.471	95.2341	93.1048	0.2125	57.275	53.15	26.975	Yes
2.5891	75.6422	95.8365	78.5625	0.2225	56.825	55.475	19.05	Yes
7.21858	60.0944	96.0388	92.7711	0.0885	47.85	62.975	46.7	Yes
9.84023	49.787	78.0401	33.2511	0.0775	3.15	15.575	2.89325	No
11.0447	67.1391	93.3232	71.843	0.2	36	48.95	30.825	Yes
7.8554	69.1405	93.5716	86.5786	0.0575	48.3	45.475	13.4425	Yes
6.00337	70.6324	94.9068	69.5042	0.11175	54.15	53.125	21.525	Yes
-5.329	74.9549	95.6659	85.0161	0.315	42.35	47.85	31.05	Yes
17.3599	90.6904	95.8393	85.2651	0.10925	64.925	65.125	25.35	Yes
2.80162	46.4166	78.8662	45.7831	0.2375	36.5	54.15	28.5	No
3.79353	69.2528	85.0497	55.0374	0.13325	38.65	49.775	25.25	Yes
11.2901	58.7943	87.911	62.4278	0.14125	18.8	46.35	30.325	No
6.76772	43.3967	88.0173	49.0404	0.20925	9.425	36.125	12.0075	No
9.29326	59.3629	88.2516	59.0713	0.113	11.155	27.525	4.0125	No
6.63575	66.1298	89.5639	46.3864	0.064395	28.925	23.75	8.2775	Yes
9.59443	47.3292	89.8198	73.8813	0.3725	54.225	57.625	30.525	No
9.47153	47.3783	91.0241	54.496	0.128	31.875	45.875	30.35	No
15.0843	51.4587	91.2878	72.3513	0.072	12.155	30.075	13.095	No
3.79353	66.8933	92.2416	84.8408	0.11725	27.9	33.125	20.85	Yes
2.14538	65.4093	93.736	79.7968	0.0665	52.075	51.35	38.85	Yes
0.495203	69.206	95.1233	NA	0.0593975	38.875	43.4	0	Yes
4.3086	41.2648	85.6571	53.8723	0.104	41	63	45.825	No
-0.360508	52.3367	87.5065	78.2876	0.23	63.8	61.625	39.1	No
1.49472	83.5481	89.2577	57.0952	0.1715	72.025	68.55	14.2275	Yes
4.85784	55.2254	90.4086	62.4408	0.08175	53.1	51.375	15.425	No
-0.328117	57.7428	93.6548	84.3324	0.08025	16.605	41.775	35.425	No
13.8468	71.6369	93.9595	84.9115	0.07125	38.875	37.9	13.475	Yes
7.21858	68.2771	94.5569	83.4581	0.037495	24.5	40.1	23.3	Yes
3.59022	83.3691	94.7648	83.1685	0.026125	37.225	41.45	13.5	Yes
16.2732	91.8803	95.2288	76.7699	0.14	54.825	64.075	41.85	Yes
0.401475	69.6707	96.2624	88.513	0.2375	31.6	43.6	15.225	Yes
6.69398	37.7437	59.4567	40.1717	0.26	44.575	46.475	35.05	No
0.885459	71.0615	76.137	39.3409	0.04275	63.975	62.875	3.915	Yes
7.2839	80.7554	88.1338	63.3418	0.03234	18.3	25.85	2.5875	Yes
10.5285	23.4884	88.3691	54.4171	0.05675	32.45	47.5	27.775	No
16.5767	68.6088	88.7019	60.7614	0.3775	38.75	52.375	26.7	Yes
-0.77173	68.2943	94.276	80.0453	0.10475	58.275	54.825	23.4	Yes
5.30035	64.6057	95.7538	82.4402	0.078	28.075	48.725	24.225	Yes
17.3862	78.8786	95.844	91.5683	0.9575	35.15	52.575	29.225	Yes
-1.57846	47.1298	87.0324	NA	0.039895	58.325	60.2	0	No
7.12429	73.1362	89.96	66.0233	0.06975	53.275	51.525	24.475	Yes
9.17453	70.6184	91.4221	77.8102	0.10325	45.45	60.85	38.475	Yes
0.0324939	76.6017	91.6909	73.2722	0.05625	62.575	58.225	40.75	Yes
14.9959	60.6683	92.3055	69.4469	0.0495	24.925	34.4	8.5125	Yes
2.59981	65.8262	93.2607	82.2139	0.0625	12.725	24.575	14.225	Yes
15.0843	78.4992	93.3812	81.9523	0.09675	29.125	36.1	28.325	Yes
-2.19746	73.792	95.6968	81.3612	0.015	19.6	40.925	13.4775	Yes
9.17657	60.0115	84.1349	56.8222	0.0205	20.825	35.275	2.3325	Yes
-0.588053	36.9635	85.5916	53.2172	0.0456275	61.75	54.15	8.3875	No
3.35109	89.1119	88.6391	41.1422	0.059	45.825	46.625	2.6725	Yes
-1.81726	94.5049	89.9972	71.4297	0.062	58.85	54.975	29.175	Yes
-0.464253	66.9796	92.3525	78.9247	0.017375	37.075	33.825	18.675	Yes
9.15199	75.5448	94.5344	84.0148	0.16675	49.425	56.85	30.775	Yes
-2.75156	59.6356	95.1703	94.4703	0.01875	39.825	53.225	45.05	No
17.0187	71.7018	96.4377	NA	0.24	39.325	40.975	0	Yes
0.129976	73.9923	96.8897	94.8147	0.037	52.925	50.4	24.35	Yes
-4.48777	60.7564	79.1589	50.2584	0.03735	25.125	26.03	3.7	Yes
1.47035	67.8352	84.8668	64.2254	0.02825	49.775	26.125	5.0575	Yes
0.742804	43.8293	85.1482	44.4733	0.01706	5.0725	14.7075	5.145	No
1.76416	85.1931	91.4506	74.6617	0.2725	39.3	53.6	18.025	Yes
4.24028	41.4014	93.7102	85.8928	0.06725	34.225	33.225	19.7	No
2.41411	86.2929	94.175	73.5154	0.05	56.575	50.65	2.99	Yes
3.37357	81.3316	95.4922	74.1363	0.02863	56.2	55.475	19.2	Yes
10.5531	83.5081	97.0043	95.1722	0.325	50.075	52.15	37.1	Yes
0.438449	45.6155	90.4283	55.4477	0.0595	20.025	49.7	20.625	No
-5.07989	35.0647	90.7996	62.8915	0.29	41.8	51.775	19.625	No
6.6633	56.231	91.992	88.6711	0.07525	40.6	58.125	29.9	No
1.27319	57.0236	92.6529	74.238	0.0855	45.725	51.05	35.35	No
-0.588053	68.8841	92.8755	59.8473	0.04258	33.2	45.025	11.6975	Yes
9.39779	61.8302	93.3806	71.2198	0.07575	51.375	30.25	17.5925	Yes
-1.79202	76.4598	94.9245	91.0178	0.08575	56.525	53.75	32.575	Yes
2.54922	66.2134	95.2873	75.6181	0.04125	20.925	57.6	44.5	Yes
20.1868	59.4368	79.8684	34.4702	0.09525	30.95	27.775	12.3275	No
-3.52559	14.9085	89.1776	61.7477	0.07175	27.975	47.775	30.4	No
2.68887	48.7727	91.2995	91.1464	0.0635	34.55	35.6	27.125	No
10.8726	61.4862	92.368	70.2266	0.12525	27.475	36.075	9.795	Yes
14.4537	55.6062	95.0983	93.6236	0.0385	35.05	59.775	33.225	No
5.68619	80.749	95.3034	81.8691	0.072	36.95	40.175	20.175	Yes
0.247601	70.8423	85.7157	75.8792	0.051	53.075	47.725	9.2075	Yes
-0.530035	51.7437	91.0801	64.9613	0.03687	4.28	51.625	18.125	No
18.1641	85.9125	95.1838	77.4081	0.0455	51.925	48.425	7.055	Yes
-2.96507	28.7497	83.4844	58.2739	0.04375	28.65	40.65	17.7	No
14.3379	73.3273	96.942	94.3623	0.0665	76.5	69.625	27.15	Yes
6.38566	13.8058	66.9137	36.9898	0.0559075	4.065	6.2975	2.985	No
-1.82606	43.4281	82.8685	58.2393	0.033115	18.75	28.45	14.825	No
3.15692	45.3493	89.2397	80.2643	0.0895	28.775	36.15	18.525	No
4.75215	70.6046	92.3064	51.0683	0.051695	29.625	34.1	2.1425	Yes
2.50696	69.3621	93.4454	84.9785	0.014165	30.075	39.125	12.1	Yes
0.885459	63.0326	94.6523	90.519	0.041	49.675	46.525	19.25	Yes
6.5371	74.1801	96.0673	83.8428	0.0755	53.675	64.625	41.45	Yes
14.629	48.575	88.0554	59.2159	0.07525	39.55	39.6	26.35	No
6.69398	63.01	90.1202	54.5115	0.0975	46.2	45.075	9.895	Yes
10.7497	74.0456	91.3748	68.4014	0.03475	30.625	30.55	6.0725	Yes
13.2631	66.4334	95.1703	64.9657	0.0825	17.625	48.725	14.45	Yes
0.588053	81.2331	96.0673	87.4521	0.1185	60.075	59.2	14.0525	Yes
2.61368	88.0305	90.8352	75.9332	0.083	43.35	43.025	16.275	Yes
5.02272	78.0435	92.2431	NA	0.012	42.425	37.85	0	Yes
-2.78552	81.867	95.2288	82.7499	0.0266125	28.325	52.575	19.95	Yes
17.2624	61.2347	91.0231	69.6704	0.0355	32.725	35.475	4.965	Yes
8.00162	51.5803	92.5885	66.7055	0.067	38.3	46.325	13.85	No
-0.619003	86.3197	92.961	63.1365	0.0568475	60.275	52.775	4.895	Yes
13.2656	66.7213	93.3835	73.9977	0.049	23.075	45.4	19.125	Yes
-1.81726	66.5254	94.1264	77.015	0.06375	67.2	62.275	40.25	Yes
10.0615	55.0713	59.8375	32.7659	0.2825	21.425	40.025	10.725	No
8.36718	77.6619	90.4856	87.2051	0.06075	31.35	32.175	19.175	Yes
8.90619	60.97	90.6651	72.4639	0.06825	25.375	42.325	24.85	Yes
0.696436	40.0186	91.1653	67.3859	0.195	39.3	38.425	10.5725	No
-9.91064	59.4861	85.2065	41.1559	0.0985	61.3	64	1.872	No
1.08042	52.3931	86.8662	65.2864	0.11625	26.425	20.25	7.7475	No
0.295953	82.8073	90.2527	64.0803	0.0115	20.35	25.225	12.52	Yes
-11.5435	56.6538	92.5335	74.9434	0.1085	41.925	39.625	10.5475	No
-4.79285	60.6436	93.5442	84.1657	0.14025	40.65	45.425	25.1	Yes
0.277638	77.2276	93.9014	72.8916	0.03725	32.4	47.925	29.3	Yes
1.14516	92.5966	96.0357	90.7415	0.0604175	59.4	58.05	25.725	Yes
-0.479556	81.163	96.0958	83.7889	0.15275	41.775	55.825	36.1	Yes
8.12816	38.1121	85.0385	49.7599	0.11475	21.4	40.95	22.525	No
1.91891	84.5762	86.6346	43.6157	0.0555	26.1	19.8725	1.8475	Yes
12.6076	49.2954	87.2452	49.0368	0.062	43.15	45.325	3.715	No
-7.44923	88.597	93.5024	76.4716	0.0625	49.15	46.725	24.15	Yes
2.16651	60.5139	85.4944	56.5895	0.0458425	19.725	27.825	8.24	Yes
1.8425	36.6501	91.8814	NA	0.37	24.525	47.65	0	No
7.0381	22.494	86.2924	56.0488	0.07675	2.18	34.25	23.6	No
2.2211	81.4729	96.4582	96.1717	0.027725	42.375	39.45	15.875	Yes
-0.185701	61.8317	90.282	80.3631	0.0105	21	37.4	10.4175	Yes
2.48735	76.7542	95.413	90.637	0.0718925	49.6	48.9	22.175	Yes
3.25277	17.3194	56.5118	29.4791	0.495	4.8875	29.075	16.4875	No
-5.75153	22.3668	80.1873	51.3892	0.0256825	39.825	37.9	29	No
5.98116	47.3292	86.0951	58.1013	0.069	7.8925	33.7	6.695	No
-2.04271	62.9292	87.5178	62.2107	0.04025	21.625	31.1	8.4625	Yes
7.79817	32.2571	89.1731	27.495	0.02825	11.3425	16.4	15.225	No
0.328117	90.4975	94.4306	68.7646	0.05925	54.975	48.15	9.615	Yes
-5.13773	49.7578	84.8789	47.9066	0.02344	5.0975	6.945	6.5	No
6.23103	67.0405	93.0734	67.4932	0.11075	53.7	65.825	48.925	Yes
23.4525	57.1464	94.8185	86.9368	0.05025	12.005	35.35	17.35	No
6.19683	9.81781	51.5154	27.377	0.0735	3.57	23.8	11.68	No
27.9404	96.0878	94.7897	93.7377	0.05366	58.575	55.1	40.425	Yes
0.309502	45.6009	80.7922	55.5803	0.01608	8.555	40.3	10.2775	No
1.09612	73.3895	93.9661	88.2651	0.094	52.85	56.05	40.45	Yes
1.59011	24.3881	86.8483	64.9074	0.054	2.415	28.1	10.135	No
6.27291	6.24473	51.2265	32.2449	0.0729525	3.7475	18.425	4.795	No
3.91643	50.5735	77.9706	32.9837	0.0815	31.75	34.4	15	No
4.05175	29.8223	82.9299	52.2024	0.01384	27.225	52.1	NA	No
7.56823	60.6778	85.037	54.2129	0.059	13.3275	22.475	15.2	Yes
0.680904	68.1062	95.3833	87.295	0.047	42.725	58.225	31.6	Yes
3.09502	71.2446	94.3574	NA	0.10137	13.9925	34.975	0	Yes
6.18375	47.8084	94.6245	87.0797	0.13325	53.325	55.725	32.5	No
-6.33347	91.2502	96.0142	89.9511	0.16425	51.875	53.95	31.4	Yes
8.54582	26.1586	60.5456	74.1255	0.0238325	38.175	28.45	26.85	No
1.92261	52.7853	71.7891	40.7895	0.05825	12.475	12.4	3.4125	No
-2.57742	54.8109	87.57	55.1854	0.06975	35.525	43.9	21.95	No
-0.154786	65.6212	90.5742	74.6704	0.1625	31.65	20.05	23.95	Yes
0.921207	59.4332	90.6148	81.611	0.1735	11.755	44.1	24.65	No
2.19582	78.3968	96.2316	94.2425	0.0619525	27.925	35.725	27.7	Yes
13.3778	44.5547	85.6277	51.6459	0.07475	3.44	32.2	16.6775	No
9.02419	42.5389	88.2815	77.6637	0.0252725	14.525	26.375	30.8	No
10.5988	44.2187	89.3544	74.238	0.0715	2.185	20.6	23.625	No
5.83056	16.0369	34.8947	6.23671	0.04575	27.35	40.375	5.9575	No
0.285132	17.5077	70.8428	48.2055	0.345	8.1725	14.625	24.175	No
6.93279	24.7542	73.3149	36.806	0.0383025	17.175	25.8	11.925	No
15.7556	74.1878	76.2764	62.5	0.04525	7.76	48.95	10.5225	Yes
6.4235	33.3219	78.1201	54.172	0.0091025	17.6	36.825	22.6	No
-2.01176	33.3959	81.5093	51.3685	0.1785	7.5525	22.525	19.8025	No
8.47373	25.7895	83.9706	NA	0.12375	47.7	58.025	0	No
10.2752	39.9696	85.6689	72.182	0.10425	8.5375	34.225	36	No
3.3945	37.1457	89.4597	NA	0.117285	2.905	9.46	0	No
5.72143	69.1802	91.3894	NA	0.185	25.4	34.475	0	Yes
12.437	58.033	92.049	85.4084	0.0705	37.775	56.7	34.5	No
1.86866	63.2501	93.6758	81.0526	0.0345	19.5	36.625	NA	Yes
-6.45825	41.0003	30.9867	NA	0.04225	36.2	36.5175	0	No
3.42023	1.39629	52.489	20.5764	0.061	1.3425	20.55	4.08	No
3.94394	42.1183	74.4734	36.2155	0.0139175	8.675	25	4.9375	No
3.10844	20.9865	80.1006	50.0122	0.021105	13.525	37.175	18.65	No
-3.22423	8.7247	81.0604	37.6565	0.08725	0.016735	17.25	4.21	No
7.39783	27.915	82.1829	61.0233	0.0815	3.055	36.5	39.2	No
7.14762	43.2794	86.8336	56.5308	0.08725	22.025	47.275	20.55	No
3.1446	65.6212	89.4726	61.4222	0.0915	43.8	48.25	34.55	Yes
1.15641	71.0207	90.1938	63.7808	0.036	38.65	50.6875	0	Yes
5.67139	62.8036	95.4675	88.7786	0.09525	33.225	54.175	32.05	Yes
-4.45904	60.1168	95.5245	91.0731	0.04325	39.625	58.25	47.025	Yes
9.78067	74.9774	96.3411	NA	0.02818	18.525	48.525	0	Yes
2.56881	18.5248	41.4712	16.5983	0.0235	25.125	27.85	27.35	No
5.85743	1.75077	55.7381	28.4661	0.05525	3.075	4.4425	15.6075	No
-5.57624	43.0972	87.3076	62.8641	0.14675	14.975	46.475	48.5	No
-2.40102	42.4727	90.4789	85.1163	0.03475	29.1	44.525	46.725	No
4.49541	44.695	91.1474	78.9393	0.037	19.175	21.25	24.375	No
11.6253	27.4225	56.1163	39.9249	0.09675	19.975	25.25	26.175	No
-1.79678	36.425	61.7161	30.0496	0.0341125	7.5925	22.62	23.5025	No
-5.63505	35.3846	80.7826	77.1321	0.08025	5.075	32.65	33.8	No
1.49291	20.0072	81.2122	60.6707	0.09325	29.15	36.35	38.425	No
8.5947	21.7489	84.1737	54.0534	0.183	20.525	24.575	17.375	No
3.62052	53.5562	88	36.7103	0.0255	32.1	40.275	11.105	No
-3.41389	49.7606	88.6501	53.6842	0.025	0.211	52.95	10.5325	No
-5.66445	10.0304	61.374	29.6716	0.07825	2.6275	27.15	18.1375	No
12.2519	26.5182	77.7436	62.6211	0.049	20.8	38.8	39.225	No
7.42285	18.5324	79.3814	45.1925	0.11375	11.6	35.35	11.6225	No
10.9508	35.8401	81.5275	53.811	0.1085	24.525	53.85	22.95	No
1.06821	25.4887	86.6876	62.5117	0.02775	29.575	41.375	25.175	No
1.99333	58.9794	87.8038	67.8076	0.048	45.6	51.75	52	No
-0.372403	40.0355	89.9373	80.2032	0.12175	17.5825	43.825	44.625	No
-2.40102	38.0046	91.9293	NA	0.026845	28.725	54.1	0	No
-0.960408	60.3441	92.3341	82.0931	0.13525	16.325	29	37.15	Yes
1.45041	71.5336	93.0445	73.8011	0.024	33.725	45.6	27.4	Yes
-2.04822	63.4413	94.6686	96.3383	0.167	46.75	59.675	60.325	Yes
2.39366	79.4737	96.1863	84.1484	0.109	34.975	40.175	41.68	Yes
8.91242	3.99775	0.551996	-0.585687	0.02625	0.07725	0.176	0.34	No
3.29441	2.5	44.2706	26.3479	0.113	0.257	5.3225	2.2825	No
1.14053	9.50286	49.0784	23.5135	0.0413325	9.325	19.45	24.75	No
7.94829	7.17815	53.2852	50.5195	0.03875	45.6	36.325	38.65	No
-2.01882	19.5735	75.0855	40.9547	0.514	30.475	52.65	12.1525	No
-0.934328	7.93298	85.5621	57.0045	0.023075	0.211	1.2125	10.9725	No
4.83123	78.6759	90.5161	75.2816	0.01046	46.75	48.55	15.8575	Yes
-3.29731	24.051	91.3895	88.3231	0.03075	16.75	48.1	NA	No
9.14929	66.751	92.7879	77.9525	0.07375	17.4	36.95	37.1575	Yes
8.35031	5.6549	63.864	23.1039	0.12325	1.6575	22.88	7.1925	No
4.99506	36.5917	84.4389	60.6364	0.023325	27.9	47.2	51.7	No
4.91964	52.2226	86.4831	55.0375	0.02225	46.525	46.15	NA	No
4.79566	79.6862	96.7524	95.9685	0.0345	36.8	54.325	54.55	Yes
6.90835	2.95852	10.1688	7.38126	0.05175	0.2125	2.0575	3.785	No
4.29525	13.3501	38.6371	30.6804	0.0114475	20.95	34.45	34.6625	No
9.69975	13.583	71.9039	60.3578	0.16025	0.0955	37.775	38.3225	No
-2.84202	38.998	73.5493	31.2324	0.09875	44.425	50.225	50.25	No
4.1326	35.6247	74.5249	46.3215	0.0160975	10.6475	17.0925	18.94	No
-2.03935	38.0407	80.0903	67.4226	0.97	26.2	48.8	NA	No
11.4786	41.1853	83.3514	60.9636	0.06675	9.9225	28.05	29.875	No
-1.46021	51.4276	90.3025	NA	0.03925	18.275	27.125	0	No
9.36124	57.5825	91.7111	81.1995	0.023075	43.375	55.05	57.275	No
4.19516	53.643	92.5499	52.6813	0.012865	35.825	49.925	9.9325	No
-0.961303	45.9601	94.1449	95.6446	0.046095	30.5	50.55	51.625	No
4.6946	85.3383	96.3807	88.779	0.0275	48	60.575	37.575	Yes
5.53971	1.30138	26.1607	15.0442	0.02922	0.5	8.7975	17.3	No
1.66251	2.73255	52.8504	33.4817	0.0441225	2.3275	45.45	46.225	No
6.66607	38.8613	62.3432	30.8975	0.04075	7.5925	35.6275	18.7575	No
9.79226	62.4192	68.2701	35.9275	0.058	10.3275	16.0175	3.885	Yes
5.31848	29.193	72.0181	43.9316	0.032	8.675	25.85	19.175	No
1.65621	14.1153	79.8465	55.2563	0.02575	12.2675	50.725	16.1225	No
6.34265	45.8965	81.0751	46.5323	0.0398425	22.9	37.8	NA	No
-2.63622	57.3242	81.7698	NA	0.054	27.275	51.75	0	No
6.39655	65.1856	84.4703	56.9809	0.042	22.625	40.775	NA	Yes
-4.14732	25.5901	90.6838	83.8561	0.2975	4.495	36.75	43.85	No
-4.4111	45.4522	92.2799	72.9009	0.0341125	21.6	49	17.915	No
7.98371	62.6439	92.3612	88.2782	0.0495	29.55	51.75	NA	Yes
6.41955	27.6753	94.1044	87.9518	0.04025	0.6675	45.875	46.85	No
-1.96002	56.0802	94.3741	74.6752	0.04	38.2	47.2	32.7725	No
2.94673	20.1145	69.7698	47.6336	0.055	1.7175	42.175	30.85	No
0.742285	46.366	73.7607	43.389	0.085	20.25	53.5275	5.1125	No
4.17014	46.6086	83.7915	38.3131	0.0087025	39.325	32.4	34.325	No
2.71893	21.417	93.2367	80.5902	0.13775	27.45	55.775	32.275	No
3.86309	80.5351	93.2411	80.913	0.01184	27.725	55.95	NA	Yes
-7.19326	0.406194	33.4393	10.6071	0.0455	7.1825	10.665	2.5525	No
-4.57664	5.07743	51.1074	24.0372	0.04475	25.625	43.7	12.68	No
4.49541	30.3745	57.9692	24.6634	0.235	5.9175	24.795	5.855	No
-8.2113	29.5264	59.5305	26.6241	0.0285	15.1	29.525	22.1325	No
4.67164	17.4334	59.7296	40.3008	0.05325	16.75	30.85	31.225	No
-3.88657	42.7632	67.853	56.1457	0.16475	7.0125	32.675	13.0325	No
-6.28921	3.63262	75.6629	37.082	0.05175	0.0995	4.71	6.495	No
-6.48765	20.5382	88.512	61.7298	0.09575	11.7525	61.45	38.025	No
7.78819	62.0541	88.8812	70.944	0.143	12.065	26.75	30.2	Yes
8.25255	59.3577	93.0581	72.6332	0.036	16.4	27.525	28.825	No
3.16904	34.1354	68.7931	78.3858	0.05825	6.2175	25.75	23.7	No
4.86084	19.0404	72.6625	57.666	0.03	4.5475	5.62	51.85	No
2.33809	1.35755	76.7859	34.724	0.0715	0.13175	39.15	20.3	No
0.744806	60.5574	76.8244	50.3425	0.0019475	6.29	45.6	46.25	Yes
4.2444	29.5572	89.9162	57.1566	0.061	15.1	18.225	19.1575	No
4.92077	52.6619	91.9853	71.6963	0.05275	29.5	40.45	23.675	No
1.84929	26.6923	93.169	66.1585	0.02625	44.65	48.95	50.3	No
-4.08674	68.6032	93.3765	68.8815	0.0345	42.075	56.9	18.45	Yes
4.7206	76.4372	94.2702	81.8647	0.1275	42.675	53.125	58.775	Yes
5.37114	9.30162	45.4105	22.2301	0.08325	0.6	4.975	2.1725	No
-3.98863	47.1947	64.1597	37.3477	0.055	5.0325	34.35	35.35	No
3.08148	16.4729	71.0398	46.5104	0.05025	0.0139175	35.975	37.15	No
2.56881	25.7479	73.3672	46.3023	0.0145025	0.5725	25.3	29.6675	No
0.141785	25.8288	74.7797	51.803	0.024725	50.425	61.15	44.225	No
0.353357	46.5845	79.3103	76.9212	1.4525	24.225	42.8	17.175	No
-4.06073	43.7853	82.2573	52.5396	0.38525	22.175	47.75	NA	No
9.3995	71.336	91.9853	85.6686	0.05175	24.6	41.175	42.075	Yes
-4.28263	45.4938	93.7856	85.5185	0.0825	35.35	64.125	49.775	No
9.47456	85.0607	96.5438	78.8197	0.1795	54.65	62.3	40.15	Yes
3.07128	11.3566	75.6925	39.7786	0.03475	1.0825	14.25	15.06	No
-4.07683	32.8002	83.5519	57.3969	0.21125	21.925	59.95	21.95	No
1.21385	28.3494	88.9699	55.236	0.073	24.25	30.7	37.05	No
1.8432	75.0101	89.423	69.4316	0.07475	37.675	47.7	23.9	Yes
2.05732	75.3548	94.7815	90.2999	0.01384	27.225	52.1	NA	Yes
4.26884	3.77305	28.0828	14.9459	0.0333475	1.80825	3.4175	9.2775	No
0.479556	47.8803	63.9213	22.6938	0.04975	9.65	31.25	10.8875	No
-3.10662	-6.87992	70.6627	40.4914	0.0425	4.795	40.4	12.4725	No
6.10183	20.3726	80.276	75.8358	0.1205	15.625	29.425	31.7	No
-0.960408	12.7697	82.7252	NA	0.02375	37.7	41.225	0	No
-1.37201	88.2794	87.9234	64.2098	0.09625	22.25	36.725	5.75	Yes
-4.28263	14.166	94.3689	77.6877	0.06075	38.25	54.175	32.295	No
-0.803547	32.4744	90.3804	81.8568	0.02775	0.94	27.3	NA	No
1.51828	34.0303	91.2606	70.5837	0.018645	20.125	42.975	NA	No
8.10591	17.4796	61.0289	97.2468	0.0245625	3.7	27.7	35.375	No
8.10591	26.6923	61.4687	30.1508	0.02775	9.5925	18.5	14.88	No
-2.98902	9.92638	47.894	21.8994	0.0425	1.34	23.72	23.8275	No
-1.46021	-0.812389	42.1021	NA	0.4475	1.8725	12.975	NA	No

## Sheet: Infection_records
The timing of infections in 201 individuals
Timing of infection (days after vaccination)	Number of individuals
200-250	6
251-300	3
301-365	40
no infection	152
Total	201
*This analysis examined infection records for one year following the first vaccine dose. 204 Individuals experienced either no infection or a single infection within this period. Infections occurring between 200 and 365 days post-vaccination were included. Three individuals with infections between 179 and 183 days were excluded. Infection data was self-reported during follow-up visits and confirm…

## Sheet: Pre-existing_conditions
Pre-existing conditions in BNT162b2 cohort
Pre-existing conditions	number of Individuals
Hypertension	86
Myocardial infarction (history)	8
Asthma	8
Chronic lung diseases (non-asthma)	1
Chronic Liver disease	0
Diabetes	41
Chronic Renal Disease	3
Malignancies*	7
Congestive heart failure	0
Organ transplant recipient	0
Autoimmune disease (i.e. SLE, RA etc)	0
AIDS/HIV	0
Others (High cholesterol, G6PD, eczema, COPD, cataract…etc)	97
*4 individuals have been tumer-free for 5 years
	All	Chinese	non-Chinese
Pre-existing conditions	number of Individuals	number of Individuals	number of Individuals
Yes	155 (47.3%)	121 (52.8%)	34 (34.3%)
No	173 (52.7%)	108 (47.2%)	65 (65.7%)
Total	328	229	99
		Ethnic groups
	All	Chinese	Malay	Indian	Filipino	Others
Pre-existing conditions	number of Individuals	number of Individuals	number of Individuals	number of Individuals	number of Individuals	number of Individuals
Yes	155 (47.3%)	121 (52.8%)	12 (36.4%)	14 (50%)	4 (15.4%)	4 (33.3%)
No	173 (52.7%)	108 (47.2%)	21 (63.6%)	14 (50%)	22 (84.6%)	8 (66.7%)
Total	0	229	33	28	26	12

## Sheet: AdditiveModel_nAb_D21
Summary statisitcs of the additive model for the associaiton of nAb on day 21
Table legend
nAb.D21: neutralising antibody levels on day 21
t.statistic: t statistic of the additive model test
beta: estimated effect size of the additive model test
beta.se: standard error of the estimated effect size
pvalue: p value of the additive model test
Permutation.10K.pvalue: p value from 10,000 permutations
fdr.BH.perm: fdr calculated using the Benjamini–Hochberg procedure and permutation p value
indels	t.statistic.nAb.D21	beta.nAb.D21	beta.se.nAb.D21	pvalue.nAb.D21	Permutation.10K.pvalue.nAb.D21	fdr.BH.perm.nAb.D21
chr1_31433042	-3.71231	-6.07774	1.63718	0.00024182	0.0002	0.0958
chr10_13142923	-3.67538	-5.6552	1.53867	0.000277982	0.0002	0.0958
chr6_38917234	3.42033	5.13032	1.49995	0.000705748	0.0004	0.127733
chr7_105106075	3.49318	5.40517	1.54735	0.000543846	0.0006	0.1437
chr6_38860648	3.15558	4.9722	1.57569	0.00175262	0.0013	0.24908
chr15_76311269	-2.96935	-4.5235	1.5234	0.00320762	0.0022	0.301086
chr19_3922288	-3.10678	-4.72824	1.52191	0.0020592	0.0019	0.301086
chr7_131506795	3.04362	4.82513	1.58533	0.00252945	0.0037	0.393844
chr14_58012155	2.86092	4.59322	1.6055	0.00449934	0.0034	0.393844
chr2_96115238	-2.79776	-4.45205	1.59129	0.00545471	0.0051	0.48858
chr4_166057387	2.65054	4.05525	1.52997	0.00843204	0.0095	0.616452
chr5_96996381	2.4205	3.96553	1.63831	0.0160505	0.0148	0.616452
chr5_172834589	2.5184	3.88612	1.54309	0.0122718	0.012	0.616452
chr7_984359	-2.55248	-3.98562	1.56147	0.0111555	0.012	0.616452
chr7_100763957	-2.5108	-4.04364	1.6105	0.0125338	0.0127	0.616452
chr8_58939609	2.40978	3.70252	1.53645	0.0165207	0.0143	0.616452
chr8_142913562	-2.47632	-3.74593	1.5127	0.0137865	0.0132	0.616452
chr8_142913566	-2.47632	-3.74593	1.5127	0.0137865	0.014	0.616452
chr15_89261958	2.62473	4.1457	1.57947	0.00908392	0.0103	0.616452
chr17_10647528	-2.49884	-3.96978	1.58865	0.0129565	0.0138	0.616452
chr18_196926	2.41735	3.53616	1.46283	0.0161875	0.0146	0.616452
chr18_22984837	-2.49393	-3.94165	1.5805	0.0131335	0.0136	0.616452
chr20_49036827	2.68791	4.3839	1.63097	0.00756265	0.0075	0.616452
chr1_214393670	-2.3804	-3.76422	1.58134	0.0178733	0.0196	0.703634
chr2_160112232	-2.37793	-3.61386	1.51975	0.0179914	0.0206	0.703634
chr5_96896546	2.36999	3.76714	1.58952	0.0183756	0.0203	0.703634
chr7_4113546	2.326	3.7426	1.60903	0.0206369	0.0213	0.703634
chr7_100763768	-2.40283	-3.86328	1.6078	0.0168325	0.018	0.703634
chr12_131756392	2.27078	3.50889	1.54523	0.0238183	0.0206	0.703634
chr4_55425453	-2.21778	-3.39519	1.5309	0.0272652	0.0258	0.730817
chr4_128855828	2.23477	3.30114	1.47717	0.026116	0.0256	0.730817
chr7_128675618	2.2077	3.36322	1.52341	0.027968	0.0262	0.730817
chr18_8809420	-2.23927	-3.45764	1.5441	0.0258189	0.0255	0.730817
chr18_10726608	2.21652	3.56795	1.6097	0.0273519	0.0256	0.730817
chr19_46312446	-2.19889	-3.51334	1.59777	0.028594	0.0267	0.730817
chr1_241749760	-2.17307	-3.28684	1.51254	0.0305016	0.0287	0.763739
chr11_64927037	2.1768	3.37905	1.5523	0.0302195	0.0297	0.768989
chr1_151693381	2.0757	3.39804	1.63705	0.0387123	0.0354	0.823424
chr9_27291142	-2.12369	-3.32324	1.56484	0.0344558	0.0361	0.823424
chr12_52651839	2.11595	3.32517	1.57148	0.0351136	0.0345	0.823424
chr17_10630278	-2.12373	-3.40042	1.60115	0.0344521	0.0353	0.823424
chr21_41043849	2.11807	3.37663	1.59421	0.034933	0.0336	0.823424
chr3_14496564	2.06399	3.13282	1.51785	0.0398173	0.0398	0.847298
chr3_16271209	-2.04769	-3.30068	1.6119	0.0413988	0.0398	0.847298
chr18_204816	2.077	3.20193	1.54161	0.0385914	0.0392	0.847298
chr10_32663963	-2.03421	-3.16521	1.55599	0.0427467	0.0425	0.885109
chr1_43660291	1.97683	3.20128	1.6194	0.0489112	0.0502	0.892905
chr1_66612026	1.79526	2.89276	1.61134	0.0735477	0.0723	0.892905
chr1_109270614	-1.81948	-2.95389	1.62348	0.0697644	0.0678	0.892905
chr1_151579825	-1.93824	-3.14891	1.62463	0.0534656	0.0554	0.892905
chr1_156583310	1.94588	3.12935	1.60819	0.052536	0.0525	0.892905
chr2_7073415	-1.94898	-3.02121	1.55015	0.0521629	0.0479	0.892905
chr2_29065060	2.07389	3.18404	1.5353	0.0388816	0.0445	0.892905
chr2_135769873	1.80849	2.79109	1.54333	0.0714606	0.0705	0.892905
chr2_169776513	1.80377	2.74936	1.52423	0.0721989	0.0717	0.892905
chr4_119026806	1.78688	2.79549	1.56446	0.0748952	0.0722	0.892905
chr5_128286917	-1.89319	-2.97679	1.57237	0.0592261	0.0611	0.892905
chr5_148315720	-1.86586	-2.93212	1.57145	0.0629665	0.0634	0.892905
chr6_34757878	-1.78451	-2.83673	1.58964	0.0752799	0.0727	0.892905
chr6_152430083	-1.92173	-3.02916	1.57627	0.05552	0.0573	0.892905
chr8_29345620	1.9179	2.91354	1.51913	0.0560053	0.059	0.892905
chr8_54458520	-1.84294	-2.8027	1.52078	0.0662537	0.0648	0.892905
chr10_122636450	1.84247	2.71111	1.47146	0.066323	0.0634	0.892905
chr11_85707548	1.84376	3.01883	1.63733	0.0661343	0.0687	0.892905
chr12_47982660	1.81382	2.80578	1.54689	0.0706333	0.0693	0.892905
chr12_65240100	-1.90698	-3.06261	1.606	0.0574103	0.0531	0.892905
chr14_74889064	-1.83303	-2.69718	1.47143	0.0677183	0.0691	0.892905
chr14_104756857	-2.01918	-3.25877	1.61391	0.0442942	0.0456	0.892905
chr15_78764184	-1.95923	-3.07385	1.56891	0.0509456	0.0516	0.892905
chr15_98968575	1.81375	2.73104	1.50574	0.0706448	0.069	0.892905
chr16_4990969	1.8292	2.82541	1.54461	0.0682912	0.0713	0.892905
chr17_3386658	-1.81912	-2.81046	1.54496	0.0698189	0.0677	0.892905
chr17_4540147	-1.77464	-2.60785	1.46951	0.0768997	0.0726	0.892905
chr17_74836843	-1.88157	-2.81384	1.49547	0.0607933	0.059	0.892905
chr18_7117881	1.87745	3.07344	1.63703	0.0613579	0.0614	0.892905
chr20_49254740	-1.99193	-3.19398	1.60346	0.0472205	0.0498	0.892905
chr21_42768139	-1.96881	-3.07175	1.5602	0.049829	0.0487	0.892905
chr21_44323063	-1.97575	-3.11137	1.57478	0.0490342	0.0487	0.892905
chr3_169837374	1.77533	2.81461	1.5854	0.0767849	0.0751	0.89608
chr4_1327789	1.77379	2.98214	1.68122	0.0770403	0.0767	0.89608
chr4_73741797	1.77637	2.92462	1.6464	0.0766126	0.0763	0.89608
chr21_46324123	-1.78781	-2.83526	1.58589	0.0747446	0.0747	0.89608
chr7_71420897	-1.7722	-2.80768	1.58429	0.0773037	0.0785	0.90606
chr15_70984141	1.73746	2.84065	1.63495	0.0832592	0.0804	0.916943
chr1_183261381	-1.75875	-2.70944	1.54055	0.0795667	0.0818	0.921934
chr10_103967898	1.74997	2.92261	1.6701	0.0810737	0.084	0.935721
chr6_3978070	-1.73056	-2.64891	1.53067	0.0844861	0.0857	0.943685
chr1_13779899	1.45336	2.22083	1.52807	0.147096	0.1481	0.94628
chr1_23640404	1.67049	2.62157	1.56934	0.0957908	0.0942	0.94628
chr1_109250113	-1.55998	-2.49566	1.5998	0.119743	0.1214	0.94628
chr1_176133917	1.52154	2.44532	1.60714	0.129104	0.1278	0.94628
chr1_203223320	-1.51979	-2.40293	1.58109	0.129541	0.129	0.94628
chr1_212387220	1.56911	2.46516	1.57106	0.117601	0.1202	0.94628
chr1_236547874	1.33353	1.93374	1.45009	0.183297	0.1786	0.94628
chr1_236736599	1.45501	2.19238	1.50678	0.146637	0.1449	0.94628
chr2_49920973	-1.54411	-2.42283	1.56908	0.12354	0.1244	0.94628
chr2_70809626	1.34187	2.14276	1.59684	0.180581	0.1852	0.94628
chr2_95164992	1.52204	2.41837	1.5889	0.128978	0.1281	0.94628
chr3_3983807	1.40673	2.21532	1.5748	0.160469	0.1592	0.94628
chr3_50347546	1.38863	2.06931	1.49019	0.165903	0.1672	0.94628
chr3_56616023	1.47263	2.33692	1.58691	0.141826	0.1381	0.94628
chr3_56619974	1.42864	2.32585	1.62802	0.154074	0.1554	0.94628
chr3_98580104	-1.47299	-2.31248	1.56992	0.141728	0.1385	0.94628
chr4_39275003	-1.42254	-2.27011	1.59581	0.155834	0.1526	0.94628
chr4_54064102	1.42931	2.32368	1.62574	0.153883	0.1594	0.94628
chr4_88750659	-1.46255	-2.33112	1.59388	0.144564	0.1447	0.94628
chr5_55652758	-1.67773	-2.59386	1.54605	0.0943674	0.0939	0.94628
chr5_55652770	-1.67773	-2.59386	1.54605	0.0943674	0.0904	0.94628
chr5_80864777	1.50218	2.3641	1.57378	0.134027	0.1299	0.94628
chr5_90635342	1.49104	2.3788	1.59539	0.136926	0.1393	0.94628
chr5_132488170	-1.40116	-2.19874	1.56924	0.162128	0.1623	0.94628
chr5_151187513	1.34864	2.01862	1.49678	0.178398	0.1758	0.94628
chr5_155492611	-1.44751	-2.3596	1.63011	0.148724	0.1464	0.94628
chr6_68956855	-1.5941	-2.50919	1.57405	0.111892	0.1126	0.94628
chr6_151352981	1.59719	2.49484	1.56201	0.1112	0.111	0.94628
chr6_160447655	1.43841	2.16747	1.50686	0.151287	0.1585	0.94628
chr7_50476571	-1.57852	-2.49635	1.58144	0.115424	0.1107	0.94628
chr7_50479963	-1.50472	-2.29471	1.525	0.133372	0.1342	0.94628
chr7_50561042	1.45278	2.18766	1.50584	0.147256	0.1548	0.94628
chr7_128693462	1.39777	2.2311	1.59619	0.163142	0.1672	0.94628
chr7_141935738	-1.65746	-2.55912	1.544	0.098398	0.0948	0.94628
chr7_150793709	1.62376	2.53268	1.55977	0.105403	0.1026	0.94628
chr8_17969751	-1.3898	-2.19688	1.58072	0.165548	0.1699	0.94628
chr8_23293259	-1.35842	-2.20148	1.62063	0.17528	0.1703	0.94628
chr8_56441267	-1.39674	-2.18023	1.56094	0.16345	0.1642	0.94628
chr8_73321114	-1.35856	-2.13539	1.5718	0.175234	0.1764	0.94628
chr8_85448229	-1.35144	-2.16388	1.60116	0.177499	0.1822	0.94628
chr8_86477333	1.40833	2.2442	1.59352	0.159994	0.1577	0.94628
chr8_86508719	1.52026	2.2824	1.50132	0.129423	0.1328	0.94628
chr8_99876094	-1.34985	-2.14615	1.58992	0.17801	0.1799	0.94628
chr8_124699429	1.35885	2.10905	1.55209	0.175144	0.1771	0.94628
chr8_138139185	-1.47651	-2.24756	1.52221	0.140781	0.1408	0.94628
chr9_76709219	-1.35361	-2.07769	1.53493	0.176807	0.1802	0.94628
chr9_93663767	1.33842	2.16268	1.61584	0.1817	0.1767	0.94628
chr9_132298067	1.65541	2.6421	1.59604	0.0988122	0.0982	0.94628
chr10_27116431	1.54448	2.39277	1.54924	0.123452	0.1195	0.94628
chr10_29428321	-1.43415	-2.19199	1.52842	0.152497	0.1545	0.94628
chr10_88805902	-1.3796	-2.20842	1.60077	0.168664	0.1649	0.94628
chr10_97459647	1.64987	2.58795	1.56858	0.0999425	0.0985	0.94628
chr10_118335525	-1.38255	-2.20705	1.59637	0.167759	0.1658	0.94628
chr10_120908841	-1.53116	-2.47241	1.61473	0.126709	0.1288	0.94628
chr11_5489193	1.48562	2.39998	1.61547	0.138354	0.14	0.94628
chr11_17330930	1.62511	2.44979	1.50746	0.105114	0.1072	0.94628
chr11_45923443	-1.36697	-2.09661	1.53377	0.172586	0.1754	0.94628
chr11_64736071	-1.33983	-2.14635	1.60196	0.181244	0.1823	0.94628
chr11_64799575	-1.3807	-2.12092	1.53612	0.168326	0.171	0.94628
chr11_79988824	-1.40368	-2.26599	1.61432	0.161374	0.158	0.94628
chr11_108227732	-1.32994	-2.06714	1.55431	0.184476	0.1857	0.94628
chr11_128768321	1.38483	2.26317	1.63426	0.167061	0.1684	0.94628
chr12_865189	-1.43516	-2.30386	1.6053	0.15221	0.1522	0.94628
chr12_8935310	1.45791	2.34244	1.60671	0.145836	0.1423	0.94628
chr12_48473492	1.38407	2.11235	1.52619	0.167294	0.1686	0.94628
chr12_52949677	1.33849	2.07839	1.55279	0.18168	0.1792	0.94628
chr12_57810647	-1.47484	-2.38654	1.61816	0.141228	0.1395	0.94628
chr12_76805470	1.68514	2.63305	1.56251	0.0929281	0.0924	0.94628
chr12_78148822	1.66841	2.5265	1.51432	0.096203	0.0981	0.94628
chr12_96685316	1.42958	2.20635	1.54335	0.153803	0.1537	0.94628
chr13_48502952	-1.70035	-2.73374	1.60775	0.0900271	0.0929	0.94628
chr13_101827950	-1.70072	-2.5957	1.52623	0.0899573	0.0906	0.94628
chr14_50911872	1.36645	2.1217	1.55271	0.172748	0.1708	0.94628
chr14_103339610	-1.34389	-2.13128	1.5859	0.179927	0.18	0.94628
chr14_103448878	1.44711	2.19831	1.51911	0.148836	0.148	0.94628
chr14_103448888	1.44711	2.19831	1.51911	0.148836	0.1441	0.94628
chr15_42004914	1.32316	2.06357	1.55957	0.186717	0.1836	0.94628
chr15_50229068	-1.67014	-2.70438	1.61925	0.09586	0.0976	0.94628
chr15_50912197	-1.4314	-2.19494	1.53342	0.153282	0.1522	0.94628
chr15_91000051	1.46087	2.27053	1.55423	0.145022	0.1465	0.94628
chr15_99973167	1.46444	2.25362	1.53889	0.144046	0.1485	0.94628
chr15_99973382	1.57881	2.41783	1.53143	0.115359	0.1245	0.94628
chr16_84854913	1.39533	2.30881	1.65467	0.163875	0.1664	0.94628
chr16_89102811	-1.42644	-2.12673	1.49093	0.154707	0.1592	0.94628
chr17_21004768	-1.60733	-2.29635	1.42867	0.108958	0.1104	0.94628
chr17_21018225	-1.40541	-1.9936	1.41852	0.16086	0.1632	0.94628
chr17_59605680	1.33089	2.1376	1.60615	0.184165	0.1845	0.94628
chr18_13883732	-1.39225	-2.19942	1.57976	0.164805	0.1559	0.94628
chr18_57476792	1.35237	2.12949	1.57464	0.177203	0.1738	0.94628
chr19_4844653	-1.51968	-2.47647	1.62959	0.129568	0.1373	0.94628
chr19_10154209	-1.57194	-2.4333	1.54796	0.116944	0.1219	0.94628
chr19_14470944	1.39143	2.20218	1.58267	0.165052	0.1702	0.94628
chr19_17403837	-1.50103	-2.4371	1.62361	0.134324	0.1327	0.94628
chr19_37699944	-1.44813	-2.42215	1.67261	0.14855	0.1503	0.94628
chr19_41684101	1.45642	2.23222	1.53268	0.146248	0.1486	0.94628
chr19_49806603	1.69373	2.52398	1.49019	0.0912806	0.0924	0.94628
chr19_53376308	1.42526	2.21171	1.55179	0.155047	0.1542	0.94628
chr19_58286217	-1.36067	-2.07715	1.52656	0.174566	0.1775	0.94628
chr22_20587932	-1.39827	-2.1602	1.5449	0.162991	0.1539	0.94628
chr22_37311859	-1.53898	-2.38515	1.54982	0.124787	0.1262	0.94628
chr22_50261048	-1.42161	-2.31913	1.63134	0.156103	0.1529	0.94628
chr21_17594406	-1.32776	-2.06927	1.55847	0.185196	0.1883	0.954452
chr8_25908581	1.32537	2.06442	1.55762	0.185986	0.1897	0.956487
chr1_29282990	1.27386	2.03928	1.60086	0.203628	0.2014	0.966912
chr1_237387941	1.2577	2.06189	1.63942	0.20941	0.2112	0.966912
chr2_128178597	-1.24935	-2.07877	1.66389	0.212443	0.2101	0.966912
chr3_50246945	1.267	1.87165	1.47722	0.206066	0.2021	0.966912
chr3_73063768	1.24182	1.87113	1.50676	0.215202	0.2108	0.966912
chr3_120185519	1.27321	1.8399	1.44508	0.203857	0.1976	0.966912
chr5_115831898	1.28251	1.92831	1.50354	0.200584	0.2007	0.966912
chr5_149217130	1.24559	1.99329	1.60028	0.213819	0.211	0.966912
chr6_44154679	1.28231	2.0038	1.56265	0.200654	0.2004	0.966912
chr6_112117709	-1.24731	-1.96251	1.57339	0.213187	0.212	0.966912
chr8_79766065	-1.31269	-2.0035	1.52625	0.190218	0.1954	0.966912
chr10_30711380	-1.29458	-2.11335	1.63246	0.196391	0.1967	0.966912
chr11_50246633	-1.28034	-2.00827	1.56855	0.201346	0.2044	0.966912
chr11_98565453	1.2464	1.95066	1.56504	0.21352	0.2132	0.966912
chr12_89472277	-1.27552	-2.04915	1.60652	0.203042	0.2028	0.966912
chr12_131725387	-1.29067	-2.06257	1.59806	0.19774	0.2002	0.966912
chr13_87894736	1.25653	1.9245	1.53161	0.209833	0.2097	0.966912
chr17_7289736	-1.24506	-1.925	1.54611	0.214012	0.2166	0.966912
chr17_77488118	1.25437	1.97197	1.57208	0.210615	0.2144	0.966912
chr19_20151651	1.23894	1.94152	1.56708	0.216266	0.217	0.966912
chr19_39875963	1.28306	2.00126	1.55976	0.20039	0.2033	0.966912
chr19_47741435	1.22263	1.84898	1.5123	0.222362	0.2133	0.966912
chr20_20159307	1.27367	1.94245	1.52508	0.203697	0.2006	0.966912
chr22_40586884	1.25376	2.0315	1.62032	0.210836	0.2155	0.966912
chr22_50487003	1.26911	1.97167	1.55359	0.205317	0.2076	0.966912
chr5_151187488	1.24444	1.93295	1.55328	0.214242	0.219	0.971306
chr13_75713296	-1.22245	-1.92519	1.57486	0.222429	0.2239	0.988462
chr3_132387579	1.22589	1.92595	1.57106	0.221132	0.2253	0.989496
chr16_376004	-1.20921	-1.8655	1.54274	0.227466	0.2262	0.989496
chr2_223912388	-1.19924	-1.87772	1.56576	0.231315	0.2384	0.990763
chr2_232556574	-1.16608	-1.93988	1.66358	0.244441	0.2363	0.990763
chr4_83459882	1.20381	1.944	1.61488	0.229544	0.2322	0.990763
chr5_103028838	-1.18749	-1.93225	1.62716	0.235905	0.2356	0.990763
chr7_108496809	-1.17811	-1.89888	1.6118	0.239621	0.2389	0.990763
chr8_39934845	1.22786	1.85586	1.51146	0.220393	0.2285	0.990763
chr9_33354072	-1.19915	-1.93873	1.61676	0.23135	0.2329	0.990763
chr13_114200570	1.19641	1.91969	1.60454	0.232413	0.2373	0.990763
chr17_50081222	1.17404	1.90369	1.62149	0.241245	0.2384	0.990763
chr17_75817100	-1.20155	-1.9272	1.60393	0.23042	0.2307	0.990763
chr18_49879055	-1.19863	-1.90252	1.58725	0.231552	0.2316	0.990763
chr20_35135088	1.18702	1.82144	1.53447	0.236093	0.2289	0.990763
chr6_146733274	-1.16796	-1.95315	1.67228	0.243686	0.2413	0.992126
chr14_50905380	1.17479	1.79641	1.52912	0.240943	0.241	0.992126
chr1_1919188	0.181812	0.284489	1.56474	0.855844	0.8552	0.9991
chr1_6586899	-0.0900366	-0.135932	1.50974	0.928314	0.9222	0.9991
chr1_11021997	-0.128369	-0.199606	1.55495	0.897937	0.8958	0.9991
chr1_15583129	-0.731955	-1.19671	1.63495	0.464726	0.4637	0.9991
chr1_16019514	0.0529067	0.0855456	1.61691	0.957839	0.9577	0.9991
chr1_16975405	-0.964333	-1.46103	1.51507	0.3356	0.3337	0.9991
chr1_16986749	-0.818524	-1.27416	1.55666	0.413662	0.4032	0.9991
chr1_17394190	-0.603182	-0.934141	1.54869	0.546811	0.5523	0.9991
chr1_17412074	0.323367	0.500033	1.54633	0.746626	0.7432	0.9991
chr1_20589096	0.168102	0.257665	1.53279	0.866608	0.8644	0.9991
chr1_20747500	0.686614	1.03771	1.51135	0.492818	0.4942	0.9991
chr1_26294355	0.294393	0.458759	1.55832	0.768647	0.7688	0.9991
chr1_27942322	-0.190138	-0.294077	1.54666	0.849321	0.8518	0.9991
chr1_33295413	0.691284	1.1066	1.60079	0.489884	0.4854	0.9991
chr1_39898087	-0.411908	-0.588958	1.42983	0.68068	0.6811	0.9991
chr1_40262857	-0.766632	-1.21876	1.58976	0.443861	0.4375	0.9991
chr1_44103326	-0.574736	-0.926123	1.61139	0.56587	0.5594	0.9991
chr1_44103743	-0.371778	-0.598173	1.60895	0.710302	0.7115	0.9991
chr1_44758229	-1.01568	-1.58102	1.55662	0.310544	0.3004	0.9991
chr1_45584332	0.416399	0.670905	1.61121	0.677395	0.6683	0.9991
chr1_45729539	-0.35176	-0.567426	1.6131	0.725247	0.7148	0.9991
chr1_46645094	-0.413695	-0.67094	1.62182	0.679372	0.6749	0.9991
chr1_46814413	-0.303131	-0.467095	1.5409	0.761985	0.7633	0.9991
chr1_70531541	0.682277	1.07273	1.57228	0.495553	0.4919	0.9991
chr1_85124256	-0.564106	-0.915162	1.62232	0.573074	0.5645	0.9991
chr1_93533083	-0.0811745	-0.130795	1.61128	0.935353	0.9376	0.9991
chr1_94078770	-0.0439776	-0.068411	1.55559	0.964949	0.9658	0.9991
chr1_111490834	-0.0276534	-0.0412959	1.49334	0.977956	0.9788	0.9991
chr1_113697697	-1.13076	-1.82558	1.61447	0.258995	0.258	0.9991
chr1_147276344	-0.739466	-1.16042	1.56927	0.460161	0.4602	0.9991
chr1_150226707	-0.061111	-0.0982779	1.60819	0.951309	0.9475	0.9991
chr1_150698767	0.18601	0.294532	1.58342	0.852554	0.8508	0.9991
chr1_151401676	-0.167365	-0.249733	1.49215	0.867188	0.8685	0.9991
chr1_154246163	-0.21064	-0.329937	1.56635	0.833301	0.8423	0.9991
chr1_156979164	-0.383405	-0.627219	1.63592	0.701672	0.7025	0.9991
chr1_157770396	0.144659	0.227846	1.57506	0.88507	0.885	0.9991
chr1_158466564	-0.378914	-0.566886	1.49608	0.705001	0.7084	0.9991
chr1_160681002	0.36983	0.609671	1.64852	0.711752	0.7043	0.9991
chr1_161853407	0.381464	0.556468	1.45877	0.70311	0.7001	0.9991
chr1_168696509	-0.36508	-0.577718	1.58244	0.71529	0.7026	0.9991
chr1_169237756	0.113586	0.18967	1.66983	0.909637	0.9109	0.9991
chr1_171116174	-0.319488	-0.499834	1.56448	0.749563	0.7463	0.9991
chr1_180186247	-0.0147966	-0.0237265	1.60351	0.988204	0.9879	0.9991
chr1_181034204	-0.0420463	-0.0654187	1.55587	0.966488	0.9677	0.9991
chr1_192811207	0.922197	1.43818	1.55951	0.357114	0.3615	0.9991
chr1_201372047	-0.281958	-0.445697	1.58072	0.778156	0.7734	0.9991
chr1_202001858	0.105654	0.163229	1.54494	0.915923	0.9174	0.9991
chr1_202762858	-0.782106	-1.22862	1.57091	0.434725	0.4448	0.9991
chr1_203168656	0.777312	1.23812	1.59282	0.437544	0.4319	0.9991
chr1_205059024	0.498175	0.773457	1.55258	0.6187	0.6181	0.9991
chr1_209676054	0.289137	0.463579	1.60332	0.772662	0.773	0.9991
chr1_223541885	0.318725	0.504568	1.58308	0.750141	0.7442	0.9991
chr1_226735445	0.664743	1.07763	1.62112	0.506689	0.508	0.9991
chr1_230911564	-0.10183	-0.154826	1.52044	0.918955	0.9179	0.9991
chr1_231364607	-0.775515	-1.23206	1.5887	0.438603	0.4411	0.9991
chr1_236205091	-0.572965	-0.912291	1.59223	0.567067	0.5634	0.9991
chr1_247183453	0.449852	0.735954	1.63599	0.653119	0.647	0.9991
chr1_247185498	-0.550115	-0.903123	1.6417	0.58262	0.5831	0.9991
chr1_247434354	-0.16399	-0.257509	1.57027	0.869841	0.8681	0.9991
chr1_247451959	0.768438	1.1587	1.50787	0.442788	0.4451	0.9991
chr2_11208483	0.294259	0.471073	1.60088	0.768749	0.7704	0.9991
chr2_27629283	-0.0172155	-0.0265553	1.54252	0.986275	0.9855	0.9991
chr2_28620117	-0.480366	-0.738669	1.53772	0.631293	0.6359	0.9991
chr2_28626594	0.585462	0.918197	1.56833	0.558646	0.5641	0.9991
chr2_32137010	0.116427	0.186463	1.60154	0.907386	0.9122	0.9991
chr2_42697939	-0.633474	-1.02369	1.61599	0.526872	0.5286	0.9991
chr2_66821197	-0.783303	-1.15542	1.47506	0.434023	0.4293	0.9991
chr2_69937448	-1.03329	-1.67349	1.61957	0.302239	0.3088	0.9991
chr2_85349328	0.100518	0.163101	1.62261	0.919996	0.9202	0.9991
chr2_99837610	-0.52749	-0.846179	1.60416	0.598215	0.5959	0.9991
chr2_100975075	-0.322556	-0.515526	1.59826	0.74724	0.7448	0.9991
chr2_113196396	-0.300063	-0.491065	1.63654	0.764322	0.7634	0.9991
chr2_113196397	-0.300063	-0.491065	1.63654	0.764322	0.7641	0.9991
chr2_113723235	0.933567	1.44718	1.55017	0.351225	0.3462	0.9991
chr2_118006666	-0.528337	-0.850391	1.60956	0.597628	0.6022	0.9991
chr2_119625562	-0.585972	-0.92896	1.58533	0.558303	0.5607	0.9991
chr2_127054136	0.412231	0.611095	1.48241	0.680444	0.6733	0.9991
chr2_128133304	1.05822	1.76967	1.6723	0.290745	0.292	0.9991
chr2_130252186	1.09374	1.6785	1.53464	0.274886	0.2715	0.9991
chr2_151531901	1.00983	1.62594	1.61012	0.313332	0.3201	0.9991
chr2_152135651	-0.484135	-0.776539	1.60397	0.628618	0.6334	0.9991
chr2_156326699	0.0024315	0.00383103	1.57558	0.998061	0.9986	0.9991
chr2_159983859	0.0145102	0.0229772	1.58352	0.988432	0.9903	0.9991
chr2_169767886	-1.13803	-1.76823	1.55377	0.255953	0.2542	0.9991
chr2_174380899	-0.0324641	-0.05242	1.61471	0.974122	0.9727	0.9991
chr2_185813514	-0.524841	-0.799415	1.52316	0.600054	0.5955	0.9991
chr2_190310913	-0.220819	-0.340011	1.53977	0.825373	0.8247	0.9991
chr2_199659475	1.12663	1.75373	1.55661	0.260733	0.2591	0.9991
chr2_201389565	0.757518	1.22955	1.62313	0.449292	0.4381	0.9991
chr2_210303457	-0.318033	-0.487429	1.53264	0.750666	0.7593	0.9991
chr2_215064305	-0.171634	-0.279787	1.63013	0.863832	0.8658	0.9991
chr2_217885730	-0.160784	-0.252685	1.57159	0.872364	0.8674	0.9991
chr2_219550873	0.780687	1.28376	1.6444	0.435558	0.438	0.9991
chr2_230466986	-0.217765	-0.340985	1.56584	0.827749	0.8252	0.9991
chr2_236238000	0.0350238	0.0531111	1.51643	0.972082	0.9699	0.9991
chr2_239969887	-0.260058	-0.383489	1.47463	0.794985	0.8005	0.9991
chr2_240465983	-0.340485	-0.541991	1.59182	0.733712	0.7386	0.9991
chr3_9380650	0.0825684	0.13335	1.61503	0.934246	0.9324	0.9991
chr3_11703070	0.654582	1.01307	1.54767	0.513203	0.518	0.9991
chr3_14142556	0.625985	0.992472	1.58546	0.531767	0.5288	0.9991
chr3_14661894	0.654569	1.05059	1.60501	0.513211	0.5129	0.9991
chr3_33051664	-0.603317	-0.914683	1.51609	0.546721	0.5464	0.9991
chr3_33053664	0.0698532	0.113755	1.62849	0.944354	0.9404	0.9991
chr3_33812272	-0.268248	-0.413123	1.54008	0.788679	0.7915	0.9991
chr3_40401083	1.11743	1.75899	1.57414	0.26464	0.2558	0.9991
chr3_42223778	-0.32999	-0.517376	1.56785	0.741621	0.743	0.9991
chr3_47101417	-0.00930887	-0.0153171	1.64544	0.992578	0.9916	0.9991
chr3_47395966	-0.801784	-1.25379	1.56375	0.423267	0.4236	0.9991
chr3_50338175	0.975267	1.40443	1.44005	0.330158	0.3285	0.9991
chr3_52198963	-0.221326	-0.356261	1.60966	0.824978	0.8234	0.9991
chr3_52519609	-0.47437	-0.782527	1.64961	0.635557	0.6304	0.9991
chr3_53186463	1.04735	1.68926	1.61289	0.295719	0.2996	0.9991
chr3_54871740	0.632612	1.01647	1.60679	0.527435	0.5303	0.9991
chr3_54871779	0.564451	0.897954	1.59085	0.572839	0.5812	0.9991
chr3_56557250	-0.309869	-0.500317	1.61461	0.75686	0.7603	0.9991
chr3_56641180	-0.218732	-0.333986	1.52692	0.826997	0.8299	0.9991
chr3_57483621	0.0852746	0.127086	1.49032	0.932096	0.9316	0.9991
chr3_57502552	0.794208	1.21699	1.53233	0.427658	0.4319	0.9991
chr3_57520075	0.120749	0.185237	1.53407	0.903965	0.9027	0.9991
chr3_57577393	-0.0787855	-0.120527	1.52981	0.937252	0.9352	0.9991
chr3_69039767	0.805241	1.20973	1.50232	0.421273	0.4229	0.9991
chr3_73062330	0.390486	0.618876	1.58489	0.696435	0.6916	0.9991
chr3_98312723	0.18148	0.292093	1.6095	0.856104	0.8516	0.9991
chr3_100736765	0.293942	0.454509	1.54625	0.768991	0.7689	0.9991
chr3_101366839	-0.460724	-0.707264	1.53512	0.645307	0.6389	0.9991
chr3_112274844	-0.977833	-1.61017	1.64667	0.328889	0.324	0.9991
chr3_121632468	-0.62961	-1.00149	1.59066	0.529395	0.5296	0.9991
chr3_121915324	-0.435538	-0.758531	1.7416	0.663463	0.6644	0.9991
chr3_123145740	0.503465	0.819969	1.62865	0.61498	0.6205	0.9991
chr3_124477391	0.466189	0.74915	1.60697	0.641394	0.6442	0.9991
chr3_126466422	0.700277	1.0407	1.48613	0.484258	0.4873	0.9991
chr3_126492636	-0.0625402	-0.0968473	1.54856	0.950171	0.9499	0.9991
chr3_130471876	-0.98681	-1.58117	1.6023	0.324475	0.3272	0.9991
chr3_133838120	-0.746864	-1.21256	1.62354	0.455689	0.4647	0.9991
chr3_138455464	0.763343	1.19524	1.5658	0.445816	0.4437	0.9991
chr3_140459796	-0.581227	-0.898795	1.54638	0.561493	0.5648	0.9991
chr3_142450357	-0.240721	-0.36748	1.52658	0.809924	0.8056	0.9991
chr3_142669671	-0.501446	-0.783462	1.5624	0.616399	0.6184	0.9991
chr3_146076989	0.153759	0.246777	1.60495	0.877895	0.8765	0.9991
chr3_146110469	0.449498	0.737766	1.64131	0.653374	0.6522	0.9991
chr3_146206804	0.918729	1.43032	1.55684	0.358923	0.3535	0.9991
chr3_151440714	0.22461	0.345325	1.53744	0.822424	0.8243	0.9991
chr3_158592602	0.0497426	0.081303	1.63447	0.960358	0.9605	0.9991
chr3_171211031	-0.31571	-0.49821	1.57806	0.752427	0.7532	0.9991
chr3_172506979	0.560858	0.898967	1.60284	0.575283	0.5767	0.9991
chr3_176069013	-0.384889	-0.604812	1.57139	0.700573	0.7071	0.9991
chr3_180971209	-0.238016	-0.391619	1.64534	0.812019	0.811	0.9991
chr3_183762320	0.500397	0.798519	1.59577	0.617137	0.6092	0.9991
chr3_184055010	0.853528	1.33387	1.56277	0.393999	0.387	0.9991
chr3_184145296	0.197677	0.319228	1.6149	0.843422	0.847	0.9991
chr3_184278696	-0.988372	-1.48999	1.50752	0.32371	0.3227	0.9991
chr3_185329121	-0.457042	-0.748616	1.63796	0.647948	0.6537	0.9991
chr3_190831874	-0.0752049	-0.118846	1.5803	0.940098	0.943	0.9991
chr3_191952744	-0.251242	-0.379027	1.50861	0.801786	0.7937	0.9991
chr3_196708002	0.505966	0.748612	1.47957	0.613226	0.6076	0.9991
chr4_1737791	0.762586	1.2156	1.59405	0.446267	0.4508	0.9991
chr4_2438029	0.205799	0.332911	1.61765	0.837077	0.8367	0.9991
chr4_15093995	0.746553	1.1053	1.48054	0.455876	0.4582	0.9991
chr4_15704879	-0.243357	-0.383829	1.57723	0.807883	0.8043	0.9991
chr4_17874112	-0.262306	-0.414782	1.58129	0.793252	0.794	0.9991
chr4_38943355	-0.390356	-0.629962	1.61381	0.696531	0.6948	0.9991
chr4_39514010	0.743784	1.16378	1.56467	0.457548	0.451	0.9991
chr4_44689189	-1.10049	-1.70901	1.55295	0.271937	0.2685	0.9991
chr4_55096378	-0.162686	-0.259093	1.5926	0.870868	0.8685	0.9991
chr4_67755867	0.561919	0.892216	1.5878	0.574561	0.5798	0.9991
chr4_71567925	-0.108439	-0.16512	1.5227	0.913715	0.9137	0.9991
chr4_76124624	-0.930961	-1.46262	1.57109	0.352569	0.3539	0.9991
chr4_77028844	-0.281187	-0.442355	1.57317	0.778747	0.7742	0.9991
chr4_81092310	1.06237	1.67726	1.57879	0.288861	0.291	0.9991
chr4_87135567	0.114174	0.183719	1.60912	0.909171	0.9134	0.9991
chr4_87480583	-0.287485	-0.468087	1.62821	0.773925	0.774	0.9991
chr4_100480004	-0.602331	-0.966889	1.60524	0.547376	0.554	0.9991
chr4_112277726	0.614383	0.990468	1.61214	0.539395	0.5414	0.9991
chr4_112277732	0.614383	0.990468	1.61214	0.539395	0.5307	0.9991
chr4_119322181	0.240678	0.390868	1.62403	0.809958	0.814	0.9991
chr4_119322234	0.256597	0.406526	1.5843	0.797653	0.8012	0.9991
chr4_119607369	0.0849549	0.138146	1.62612	0.93235	0.935	0.9991
chr4_122362008	1.14	1.85148	1.6241	0.255129	0.249	0.9991
chr4_128107854	-0.147955	-0.231673	1.56583	0.882471	0.8793	0.9991
chr4_132546286	0.834245	1.33433	1.59945	0.40476	0.4019	0.9991
chr4_151671317	0.357041	0.549645	1.53944	0.721294	0.7286	0.9991
chr4_155373472	0.835511	1.36181	1.62992	0.404048	0.4082	0.9991
chr4_174522273	1.07758	1.68918	1.56756	0.282023	0.2838	0.9991
chr4_183666505	-0.145765	-0.220756	1.51446	0.884198	0.8827	0.9991
chr4_186637033	0.430466	0.697946	1.62137	0.667144	0.6672	0.9991
chr4_188270681	-0.162677	-0.246003	1.51222	0.870875	0.8697	0.9991
chr5_5126147	0.622038	0.996864	1.60258	0.534356	0.5412	0.9991
chr5_6604420	-0.53099	-0.84925	1.59937	0.595791	0.6002	0.9991
chr5_15616093	0.220161	0.361014	1.63978	0.825885	0.8206	0.9991
chr5_24577606	0.249018	0.370445	1.48763	0.803505	0.8013	0.9991
chr5_35047640	0.168101	0.272594	1.62161	0.866609	0.8697	0.9991
chr5_35694385	0.439421	0.712553	1.62157	0.66065	0.6586	0.9991
chr5_35857206	-0.620761	-0.93517	1.50649	0.535195	0.5361	0.9991
chr5_37724830	-0.539494	-0.787335	1.4594	0.589918	0.585	0.9991
chr5_39169362	0.056732	0.0877422	1.54661	0.954794	0.9558	0.9991
chr5_52865666	0.333833	0.522171	1.56417	0.738722	0.7426	0.9991
chr5_53093981	-0.416566	-0.654021	1.57003	0.677273	0.683	0.9991
chr5_56950449	-0.00694512	-0.0108622	1.564	0.994463	0.994	0.9991
chr5_57230992	0.242304	0.400038	1.65098	0.808698	0.8035	0.9991
chr5_64800219	-0.740155	-1.13478	1.53316	0.459743	0.458	0.9991
chr5_75195890	0.443035	0.698227	1.57601	0.658037	0.6629	0.9991
chr5_75230664	0.443035	0.698227	1.57601	0.658037	0.6646	0.9991
chr5_76664993	0.387326	0.60244	1.55538	0.69877	0.6983	0.9991
chr5_80792642	-0.29415	-0.453344	1.5412	0.768832	0.7737	0.9991
chr5_90755267	-0.245051	-0.368715	1.50465	0.806572	0.8077	0.9991
chr5_94662407	0.0611724	0.0987896	1.61494	0.95126	0.9534	0.9991
chr5_94686786	0.0764759	0.123441	1.61412	0.939088	0.9362	0.9991
chr5_96765362	-0.942742	-1.44886	1.53686	0.346517	0.3435	0.9991
chr5_96785666	-1.13297	-1.66376	1.46849	0.258068	0.2603	0.9991
chr5_108367745	-0.218233	-0.343182	1.57255	0.827385	0.8325	0.9991
chr5_109855234	0.468906	0.742562	1.5836	0.639453	0.6444	0.9991
chr5_122826266	-0.320949	-0.513857	1.60106	0.748457	0.7559	0.9991
chr5_127460839	-0.571813	-0.911896	1.59474	0.567846	0.5775	0.9991
chr5_129461622	0.541079	0.844712	1.56116	0.588826	0.5879	0.9991
chr5_131988557	0.655977	0.995137	1.51703	0.512306	0.5113	0.9991
chr5_132898460	-0.0146246	-0.0230379	1.57528	0.988341	0.9884	0.9991
chr5_136979511	-0.254552	-0.392996	1.54387	0.799231	0.7971	0.9991
chr5_138393445	0.901638	1.38815	1.53959	0.367921	0.3653	0.9991
chr5_140862866	0.540561	0.841716	1.55712	0.589183	0.5902	0.9991
chr5_147397884	0.587991	0.8987	1.52842	0.556949	0.5541	0.9991
chr5_148095950	0.156631	0.243777	1.55638	0.875633	0.8695	0.9991
chr5_148137351	-0.365487	-0.580115	1.58724	0.714987	0.7267	0.9991
chr5_149995316	-0.380055	-0.603594	1.58818	0.704154	0.6985	0.9991
chr5_150217741	-0.197823	-0.306517	1.54946	0.843308	0.8416	0.9991
chr5_168817501	-0.366466	-0.580911	1.58517	0.714257	0.7146	0.9991
chr5_170248689	0.12303	0.18875	1.53418	0.90216	0.9032	0.9991
chr5_172203193	-0.646082	-1.05922	1.63945	0.518685	0.5278	0.9991
chr5_172335438	-0.819056	-1.31419	1.60452	0.413358	0.4114	0.9991
chr5_172336529	-0.85737	-1.33935	1.56216	0.391876	0.3899	0.9991
chr5_177503170	1.04308	1.74426	1.67222	0.297691	0.3056	0.9991
chr5_178209989	0.190473	0.300617	1.57827	0.849059	0.8476	0.9991
chr6_3012491	-0.643236	-1.01899	1.58417	0.520527	0.5168	0.9991
chr6_3439361	0.324446	0.509447	1.57021	0.74581	0.7525	0.9991
chr6_3738034	-0.398811	-0.641194	1.60777	0.690296	0.684	0.9991
chr6_3738663	0.511252	0.832062	1.6275	0.609524	0.6066	0.9991
chr6_8073625	0.823405	1.35498	1.64557	0.410885	0.3998	0.9991
chr6_10784994	-1.14452	-1.82527	1.59479	0.253255	0.2527	0.9991
chr6_11735747	-0.358666	-0.555221	1.54802	0.72008	0.722	0.9991
chr6_15501522	0.626144	1.01047	1.61379	0.531663	0.5241	0.9991
chr6_24445520	0.0179949	0.0296868	1.64973	0.985654	0.9866	0.9991
chr6_25726101	0.714298	1.12985	1.58177	0.475559	0.4728	0.9991
chr6_36072865	-0.214831	-0.324393	1.50999	0.830035	0.8321	0.9991
chr6_39887714	-0.955341	-1.54778	1.62014	0.34012	0.3425	0.9991
chr6_41786835	-1.01051	-1.56427	1.548	0.313007	0.314	0.9991
chr6_45903262	0.425142	0.680519	1.60069	0.671016	0.6634	0.9991
chr6_46900161	0.361098	0.564469	1.5632	0.718263	0.7147	0.9991
chr6_52413035	0.47274	0.76675	1.62193	0.636718	0.6261	0.9991
chr6_52509521	0.367352	0.587484	1.59924	0.713597	0.712	0.9991
chr6_53508826	1.04403	1.52522	1.46089	0.297252	0.3063	0.9991
chr6_87299354	-0.287688	-0.455601	1.58366	0.77377	0.7816	0.9991
chr6_87341386	-0.697283	-1.09747	1.57392	0.486127	0.486	0.9991
chr6_87606023	0.172739	0.26414	1.52913	0.862965	0.8616	0.9991
chr6_97010244	0.808838	1.23415	1.52583	0.419204	0.4319	0.9991
chr6_104852387	0.353744	0.576746	1.63041	0.723762	0.7244	0.9991
chr6_109514443	0.520562	0.843039	1.61948	0.603028	0.6019	0.9991
chr6_131886824	-0.999081	-1.51785	1.51925	0.318503	0.3153	0.9991
chr6_136038142	-0.349211	-0.53816	1.54108	0.727159	0.7249	0.9991
chr6_144799582	-0.033686	-0.0546944	1.62365	0.973148	0.9711	0.9991
chr6_151041759	0.506093	0.828253	1.63656	0.613137	0.622	0.9991
chr6_152344329	0.104722	0.154385	1.47424	0.916661	0.9145	0.9991
chr6_158078065	-0.237355	-0.369906	1.55845	0.812532	0.8171	0.9991
chr6_158242285	0.379833	0.585272	1.54087	0.704319	0.7041	0.9991
chr6_169234925	-0.880621	-1.35581	1.5396	0.379178	0.3838	0.9991
chr7_1474471	0.418491	0.655513	1.56637	0.675866	0.6739	0.9991
chr7_1493613	1.05227	1.64015	1.55867	0.29346	0.2948	0.9991
chr7_2586404	0.420145	0.664195	1.58087	0.674659	0.6692	0.9991
chr7_4832248	0.59584	0.922026	1.54744	0.551699	0.5479	0.9991
chr7_12379413	0.828184	1.24934	1.50853	0.408178	0.4099	0.9991
chr7_22941310	-0.806117	-1.26746	1.5723	0.420769	0.4244	0.9991
chr7_23754520	-0.250616	-0.401596	1.60244	0.80227	0.8045	0.9991
chr7_23815219	-0.459991	-0.710368	1.54431	0.645832	0.6504	0.9991
chr7_24710136	0.547517	0.890955	1.62726	0.584401	0.5927	0.9991
chr7_36109789	1.02254	1.65776	1.62122	0.307291	0.3099	0.9991
chr7_36420810	0.79084	1.24133	1.56963	0.429618	0.4373	0.9991
chr7_37864463	0.120536	0.198317	1.6453	0.904134	0.9037	0.9991
chr7_44144376	0.614539	0.940961	1.53117	0.539292	0.5421	0.9991
chr7_51030870	-0.413575	-0.630606	1.52477	0.67946	0.6812	0.9991
chr7_55260330	0.479412	0.780808	1.62868	0.63197	0.6282	0.9991
chr7_57148098	-0.0067068	-0.0109663	1.6351	0.994653	0.9949	0.9991
chr7_57150160	-0.0067068	-0.0109663	1.6351	0.994653	0.9951	0.9991
chr7_63998920	-0.329845	-0.523236	1.58631	0.741731	0.7336	0.9991
chr7_66643165	0.145426	0.23112	1.58925	0.884465	0.8869	0.9991
chr7_77768589	0.767285	1.29349	1.6858	0.443473	0.4521	0.9991
chr7_87166631	-0.215983	-0.345267	1.59858	0.829138	0.823	0.9991
chr7_88171493	0.0405901	0.0630605	1.55359	0.967648	0.9681	0.9991
chr7_100064888	1.03714	1.56637	1.51028	0.300447	0.2992	0.9991
chr7_102280022	0.996944	1.58461	1.58946	0.319538	0.3244	0.9991
chr7_102466369	0.628842	1.01757	1.61816	0.529897	0.5262	0.9991
chr7_102878462	0.760739	1.18279	1.55479	0.447368	0.4453	0.9991
chr7_102934552	-0.571912	-0.900966	1.57536	0.56778	0.5714	0.9991
chr7_103515504	0.18267	0.281208	1.53943	0.855172	0.8547	0.9991
chr7_107128394	-0.0978024	-0.152075	1.55492	0.92215	0.9196	0.9991
chr7_111746455	-0.360594	-0.575305	1.59544	0.718638	0.721	0.9991
chr7_111944958	-0.631953	-1.02616	1.62379	0.527864	0.5209	0.9991
chr7_123684691	0.521247	0.826509	1.58564	0.602552	0.5999	0.9991
chr7_123694642	0.511558	0.809729	1.58287	0.60931	0.6034	0.9991
chr7_127613660	0.114707	0.175628	1.5311	0.908749	0.9079	0.9991
chr7_129451774	0.138308	0.216682	1.56667	0.890083	0.8886	0.9991
chr7_139034448	-0.204426	-0.335247	1.63995	0.83815	0.8339	0.9991
chr7_143511644	0.316747	0.509932	1.6099	0.75164	0.7481	0.9991
chr7_144050388	0.928489	1.41708	1.52623	0.353847	0.3526	0.9991
chr7_148614023	-0.286101	-0.460217	1.60858	0.774984	0.7721	0.9991
chr7_149723729	-0.281818	-0.427756	1.51784	0.778263	0.7709	0.9991
chr7_149818100	-0.737696	-1.14919	1.55781	0.461235	0.4673	0.9991
chr7_151024520	-0.315593	-0.516288	1.63593	0.752515	0.7491	0.9991
chr7_151471329	-0.313445	-0.478945	1.528	0.754145	0.75	0.9991
chr7_157548862	0.0575372	0.0877339	1.52482	0.954153	0.9543	0.9991
chr7_158741999	0.697058	1.05632	1.5154	0.486268	0.4867	0.9991
chr8_17081790	0.0763191	0.123254	1.61499	0.939212	0.9394	0.9991
chr8_22177735	1.09879	1.67682	1.52606	0.272678	0.2785	0.9991
chr8_25439227	0.114533	0.181701	1.58644	0.908886	0.9091	0.9991
chr8_27469321	-0.424324	-0.688058	1.62154	0.671612	0.6611	0.9991
chr8_27604255	-0.525578	-0.823477	1.5668	0.599542	0.5985	0.9991
chr8_33499043	-0.650719	-0.967319	1.48654	0.51569	0.5196	0.9991
chr8_51833383	-0.901009	-1.42031	1.57636	0.368255	0.374	0.9991
chr8_52409540	0.547099	0.812528	1.48516	0.584689	0.5822	0.9991
chr8_69682495	-0.682416	-1.03632	1.51861	0.495465	0.498	0.9991
chr8_72209149	0.788289	1.27523	1.61772	0.431106	0.424	0.9991
chr8_73915052	-0.760461	-1.20455	1.58397	0.447534	0.4493	0.9991
chr8_77000371	0.227568	0.350363	1.5396	0.820126	0.815	0.9991
chr8_80351480	-1.11141	-1.72863	1.55535	0.267217	0.2755	0.9991
chr8_90951238	0.0267553	0.0435278	1.62689	0.978671	0.9802	0.9991
chr8_102652082	0.627524	0.95735	1.5256	0.530759	0.539	0.9991
chr8_109459567	-0.317682	-0.494562	1.55678	0.750931	0.752	0.9991
chr8_109491859	-0.496764	-0.800354	1.61114	0.619693	0.6242	0.9991
chr8_109644517	0.684267	1.05788	1.546	0.494297	0.4918	0.9991
chr8_115623645	1.06235	1.65426	1.55717	0.288871	0.2927	0.9991
chr8_120414186	-0.609687	-0.999514	1.63939	0.542498	0.5432	0.9991
chr8_120518144	-0.505987	-0.832919	1.64613	0.613211	0.605	0.9991
chr8_120518551	-0.689478	-1.06272	1.54134	0.491018	0.4921	0.9991
chr8_130115778	-0.0719038	-0.113485	1.57829	0.942723	0.9418	0.9991
chr8_132757308	0.126916	0.202254	1.5936	0.899086	0.8938	0.9991
chr8_144249054	0.648475	1.02924	1.58717	0.517139	0.5231	0.9991
chr8_144398491	-0.047644	-0.0786418	1.65061	0.962029	0.965	0.9991
chr8_144464728	-0.588722	-0.975843	1.65756	0.556459	0.5539	0.9991
chr9_4629170	0.501109	0.815062	1.62651	0.616636	0.6154	0.9991
chr9_17457514	-0.385335	-0.615416	1.59709	0.700243	0.6951	0.9991
chr9_27109315	-0.206345	-0.328803	1.59346	0.836651	0.8304	0.9991
chr9_27985812	0.849952	1.30672	1.5374	0.395981	0.3925	0.9991
chr9_35101386	-0.31285	-0.50379	1.61032	0.754596	0.7559	0.9991
chr9_35562331	0.593265	0.951759	1.60427	0.553419	0.543	0.9991
chr9_72925360	-0.133305	-0.205146	1.53892	0.894035	0.8984	0.9991
chr9_74948259	0.712446	1.11619	1.56671	0.476703	0.4727	0.9991
chr9_79851318	0.692402	1.12477	1.62445	0.489183	0.4849	0.9991
chr9_83247877	-0.209201	-0.316793	1.5143	0.834423	0.837	0.9991
chr9_87859190	0.875916	1.37688	1.57194	0.381727	0.3797	0.9991
chr9_93558423	-0.313188	-0.480564	1.53443	0.75434	0.746	0.9991
chr9_94567455	0.177428	0.279179	1.57348	0.859284	0.8601	0.9991
chr9_95456192	0.753091	1.20288	1.59726	0.451944	0.4468	0.9991
chr9_98208568	-0.0875133	-0.138626	1.58406	0.930318	0.9329	0.9991
chr9_98210896	-0.623992	-0.97647	1.56488	0.533073	0.5327	0.9991
chr9_104598487	0.668261	1.05443	1.57787	0.504444	0.4971	0.9991
chr9_104802289	-0.331236	-0.503932	1.52137	0.740681	0.7375	0.9991
chr9_107853622	0.852512	1.35385	1.58807	0.394562	0.3962	0.9991
chr9_116154728	0.0710902	0.111957	1.57485	0.94337	0.9463	0.9991
chr9_122849850	1.06022	1.61293	1.52131	0.289835	0.296	0.9991
chr9_124326449	1.05369	1.72149	1.63377	0.292811	0.2941	0.9991
chr9_125220496	-1.00242	-1.48465	1.48107	0.316893	0.3209	0.9991
chr9_127479095	0.55905	0.863893	1.54529	0.576515	0.5765	0.9991
chr9_128434626	0.204289	0.330276	1.61671	0.838257	0.8416	0.9991
chr9_128446004	0.559269	0.905156	1.61846	0.576366	0.5725	0.9991
chr9_128515490	1.10765	1.76367	1.59226	0.268836	0.2698	0.9991
chr9_131602000	-1.06852	-1.68169	1.57385	0.286084	0.277	0.9991
chr9_133257521	-0.531655	-0.809221	1.52208	0.59533	0.6016	0.9991
chr9_134843171	-0.657735	-1.00751	1.53178	0.511177	0.5076	0.9991
chr9_134843386	-0.657735	-1.00751	1.53178	0.511177	0.5158	0.9991
chr9_134914483	-0.656501	-1.0515	1.60168	0.511969	0.5129	0.9991
chr9_135565629	0.358162	0.558783	1.56014	0.720456	0.7166	0.9991
chr9_138023718	0.671304	1.04184	1.55196	0.502506	0.4959	0.9991
chr10_3132623	0.876821	1.44325	1.646	0.381235	0.3819	0.9991
chr10_5748003	0.692074	1.05602	1.52588	0.489388	0.4821	0.9991
chr10_6221039	0.458046	0.680264	1.48515	0.647228	0.6436	0.9991
chr10_12167937	-0.173608	-0.271233	1.56233	0.862283	0.8559	0.9991
chr10_17161599	0.498763	0.756455	1.51666	0.618286	0.6165	0.9991
chr10_20852511	-0.0200004	-0.0323353	1.61673	0.984055	0.9841	0.9991
chr10_58513429	-0.605936	-0.93347	1.54054	0.544983	0.5404	0.9991
chr10_64826405	-0.15241	-0.238239	1.56314	0.878959	0.8765	0.9991
chr10_70772350	1.03319	1.57892	1.52819	0.302286	0.3097	0.9991
chr10_77637737	0.0650375	0.102525	1.5764	0.948184	0.95	0.9991
chr10_96345916	1.10887	1.70143	1.53438	0.268313	0.2659	0.9991
chr10_99819413	1.02556	1.69722	1.65492	0.305867	0.3019	0.9991
chr10_102469300	-1.10036	-1.76244	1.6017	0.271997	0.2712	0.9991
chr10_102685788	0.469346	0.727227	1.54945	0.639139	0.6315	0.9991
chr10_116604232	-1.09851	-1.64975	1.50182	0.272802	0.2728	0.9991
chr10_121965186	-0.452258	-0.707297	1.56392	0.651387	0.6504	0.9991
chr10_122455084	-0.103383	-0.15359	1.48564	0.917723	0.9143	0.9991
chr10_133184020	1.05413	1.64676	1.5622	0.29261	0.2936	0.9991
chr11_380774	-0.177931	-0.270706	1.52141	0.858889	0.8581	0.9991
chr11_704604	-0.768848	-1.23396	1.60494	0.442546	0.4419	0.9991
chr11_2385854	0.696718	1.14246	1.63977	0.48648	0.4859	0.9991
chr11_3641990	-0.757988	-1.15037	1.51767	0.449011	0.4434	0.9991
chr11_4368174	0.478767	0.776821	1.62255	0.632428	0.6289	0.9991
chr11_4571478	-1.08299	-1.69741	1.56734	0.279622	0.2763	0.9991
chr11_7701624	0.161006	0.25056	1.55622	0.872189	0.8708	0.9991
chr11_7702436	0.471181	0.727381	1.54374	0.63783	0.6407	0.9991
chr11_8413425	0.0367376	0.0575794	1.56731	0.970717	0.9708	0.9991
chr11_8623015	0.532479	0.861507	1.61792	0.59476	0.5943	0.9991
chr11_8702798	-0.655799	-1.02052	1.55614	0.51242	0.5057	0.9991
chr11_12511744	0.0755529	0.111066	1.47004	0.939822	0.9428	0.9991
chr11_17353713	0.0896157	0.141047	1.57391	0.928648	0.928	0.9991
chr11_17393230	0.00930855	0.0141262	1.51755	0.992579	0.9928	0.9991
chr11_17526854	-0.195111	-0.309023	1.58384	0.845429	0.8451	0.9991
chr11_17846650	-1.14095	-1.76982	1.55117	0.254734	0.2565	0.9991
chr11_20083301	0.0656251	0.1028	1.56648	0.947717	0.9452	0.9991
chr11_32430694	0.4391	0.704196	1.60372	0.660883	0.6684	0.9991
chr11_33092364	-1.00026	-1.54571	1.5453	0.317934	0.3068	0.9991
chr11_33559991	-0.719826	-1.10993	1.54194	0.472153	0.4718	0.9991
chr11_47296074	0.0254761	0.0423555	1.66256	0.979691	0.9818	0.9991
chr11_48163419	0.533072	0.876764	1.64474	0.59435	0.598	0.9991
chr11_48264429	0.364409	0.580478	1.59293	0.715791	0.7169	0.9991
chr11_58528275	0.69484	1.13028	1.62668	0.487655	0.494	0.9991
chr11_60397879	-0.254371	-0.404782	1.5913	0.799371	0.8096	0.9991
chr11_62371275	0.492418	0.757528	1.53839	0.622758	0.6233	0.9991
chr11_64223524	0.195958	0.301063	1.53637	0.844767	0.8459	0.9991
chr11_64286376	0.87796	1.29239	1.47204	0.380618	0.376	0.9991
chr11_64343482	0.890729	1.33874	1.50297	0.373738	0.3786	0.9991
chr11_65887788	-0.431961	-0.747991	1.73162	0.666058	0.6655	0.9991
chr11_66003579	-0.0908224	-0.136289	1.50061	0.92769	0.9282	0.9991
chr11_70103029	0.694731	1.10419	1.58938	0.487723	0.4827	0.9991
chr11_70170838	-0.821698	-1.23886	1.50768	0.411855	0.4093	0.9991
chr11_73995869	-0.275145	-0.453456	1.64806	0.783381	0.7791	0.9991
chr11_78493253	1.02693	1.62709	1.58442	0.305222	0.3066	0.9991
chr11_90205447	0.980883	1.60903	1.64039	0.327384	0.3264	0.9991
chr11_93747551	-0.979857	-1.55244	1.58435	0.32789	0.3275	0.9991
chr11_93761712	-1.0153	-1.65792	1.63294	0.310725	0.3051	0.9991
chr11_100977098	-0.635686	-0.990025	1.55741	0.525431	0.5203	0.9991
chr11_102799764	-0.0783559	-0.123818	1.5802	0.937594	0.9342	0.9991
chr11_103661479	0.499941	0.810429	1.62105	0.617457	0.616	0.9991
chr11_108474788	-0.880201	-1.37314	1.56003	0.379405	0.3724	0.9991
chr11_114247527	-0.0503431	-0.0713518	1.41731	0.95988	0.9599	0.9991
chr11_117181353	-0.0905935	-0.141667	1.56376	0.927872	0.9239	0.9991
chr11_118344360	0.172973	0.278963	1.61276	0.862781	0.8652	0.9991
chr11_119274995	-0.0717773	-0.113357	1.57929	0.942824	0.942	0.9991
chr11_119300340	-0.858552	-1.37426	1.60067	0.391225	0.3839	0.9991
chr11_119300341	-0.858552	-1.37426	1.60067	0.391225	0.3912	0.9991
chr11_124481180	-0.598979	-0.910362	1.51985	0.549607	0.5467	0.9991
chr11_125995077	-0.0914973	-0.140074	1.53091	0.927154	0.9271	0.9991
chr11_129062233	0.91683	1.4864	1.62124	0.359916	0.3593	0.9991
chr11_134161941	-0.409264	-0.665423	1.6259	0.682617	0.6785	0.9991
chr12_1792226	0.340312	0.535155	1.57254	0.733843	0.7337	0.9991
chr12_3680385	-0.356631	-0.569745	1.59757	0.721601	0.7227	0.9991
chr12_4635471	0.00286968	0.00452592	1.57715	0.997712	0.9974	0.9991
chr12_4635493	0.00286968	0.00452592	1.57715	0.997712	0.9975	0.9991
chr12_6800214	0.57013	0.914128	1.60337	0.568986	0.5747	0.9991
chr12_9733111	0.835828	1.37767	1.64827	0.40387	0.4097	0.9991
chr12_19494009	1.01389	1.58064	1.55899	0.311396	0.3111	0.9991
chr12_21217041	0.0686114	0.108443	1.58054	0.945341	0.9502	0.9991
chr12_21477059	0.325433	0.504976	1.5517	0.745064	0.7446	0.9991
chr12_22062474	0.599476	0.941998	1.57137	0.549276	0.5559	0.9991
chr12_26682494	-0.68764	-1.1053	1.60738	0.492173	0.4869	0.9991
chr12_26975661	0.955025	1.47163	1.54093	0.340279	0.3462	0.9991
chr12_27470500	0.602597	0.925669	1.53613	0.5472	0.5448	0.9991
chr12_27664475	-0.920294	-1.49461	1.62406	0.358106	0.3594	0.9991
chr12_32796095	0.116692	0.174129	1.49221	0.907177	0.9094	0.9991
chr12_47995212	0.8684	1.34327	1.54683	0.38582	0.3893	0.9991
chr12_48825027	0.464603	0.751156	1.61677	0.642529	0.6518	0.9991
chr12_49022263	-0.0680467	-0.111321	1.63595	0.945791	0.9459	0.9991
chr12_52395909	0.133244	0.198732	1.49149	0.894083	0.8908	0.9991
chr12_53954787	0.669363	1.06155	1.58591	0.503742	0.5089	0.9991
chr12_56157555	-0.394556	-0.603273	1.52899	0.693431	0.6954	0.9991
chr12_57769521	-1.11022	-1.73344	1.56135	0.267729	0.2689	0.9991
chr12_68487783	0.979309	1.49642	1.52804	0.32816	0.3267	0.9991
chr12_69591991	-0.996094	-1.63806	1.64448	0.31995	0.3174	0.9991
chr12_69694305	0.565247	0.893912	1.58145	0.572298	0.5678	0.9991
chr12_75423034	0.877235	1.37208	1.56409	0.381011	0.3737	0.9991
chr12_80495386	-0.234349	-0.381096	1.62619	0.814862	0.821	0.9991
chr12_92428084	0.343807	0.559605	1.62767	0.731215	0.7369	0.9991
chr12_93574577	0.347292	0.537579	1.54791	0.728598	0.7334	0.9991
chr12_94279733	-1.028	-1.61162	1.56772	0.304718	0.3017	0.9991
chr12_108789368	0.103602	0.161887	1.56258	0.917549	0.9138	0.9991
chr12_108823231	0.339104	0.534564	1.5764	0.734752	0.7343	0.9991
chr12_109407973	0.460863	0.706537	1.53308	0.645207	0.6445	0.9991
chr12_109425916	0.847455	1.31334	1.54975	0.397369	0.3994	0.9991
chr12_109445364	0.33369	0.506742	1.5186	0.73883	0.7396	0.9991
chr12_111842941	0.77346	1.21827	1.57509	0.439816	0.4418	0.9991
chr12_119125483	0.0229662	0.034583	1.50583	0.981691	0.9804	0.9991
chr12_119153371	-0.528585	-0.730039	1.38112	0.597457	0.5961	0.9991
chr12_120368326	0.124894	0.193111	1.5462	0.900686	0.8992	0.9991
chr12_120579671	-1.0131	-1.61574	1.59484	0.31177	0.3023	0.9991
chr12_122129662	1.10095	1.7001	1.54421	0.271739	0.2656	0.9991
chr12_122137660	-0.438497	-0.665764	1.51828	0.661319	0.6734	0.9991
chr13_19290754	-0.208311	-0.32661	1.5679	0.835117	0.8348	0.9991
chr13_20138607	0.788098	1.27198	1.61398	0.431217	0.4269	0.9991
chr13_20141791	0.817749	1.32955	1.62587	0.414103	0.4237	0.9991
chr13_21319483	0.219126	0.352265	1.60759	0.82669	0.8267	0.9991
chr13_24884129	-0.816537	-1.32032	1.61698	0.414795	0.4076	0.9991
chr13_27435283	-0.205031	-0.305654	1.49077	0.837677	0.8393	0.9991
chr13_30713842	1.08786	1.7961	1.65105	0.27747	0.2765	0.9991
chr13_32341273	-0.815819	-1.30153	1.59537	0.415205	0.4187	0.9991
chr13_36253955	-0.0140406	-0.0222018	1.58125	0.988806	0.9902	0.9991
chr13_36296003	0.742335	1.13059	1.52302	0.458424	0.4523	0.9991
chr13_46791315	0.934531	1.4997	1.60476	0.350728	0.3505	0.9991
chr13_49526491	0.0320443	0.0494671	1.54371	0.974457	0.9746	0.9991
chr13_49526501	0.0320443	0.0494671	1.54371	0.974457	0.973	0.9991
chr13_58751962	0.0839881	0.127448	1.51745	0.933118	0.9356	0.9991
chr13_75845285	-0.103647	-0.164147	1.58371	0.917514	0.9178	0.9991
chr13_77017068	-0.26713	-0.403181	1.50931	0.78954	0.7924	0.9991
chr13_83877373	-0.185022	-0.285468	1.54288	0.853328	0.8519	0.9991
chr13_87895430	1.05051	1.64062	1.56173	0.294268	0.2896	0.9991
chr13_102643135	-0.28224	-0.439637	1.55767	0.77794	0.7759	0.9991
chr13_102649269	-0.101186	-0.159516	1.57645	0.919465	0.9191	0.9991
chr13_108793732	-0.961719	-1.49046	1.54979	0.33691	0.3308	0.9991
chr13_113033972	0.204845	0.32563	1.58964	0.837822	0.8373	0.9991
chr14_20060289	-0.232777	-0.372212	1.59901	0.816082	0.823	0.9991
chr14_20452201	0.537286	0.82623	1.53778	0.59144	0.5943	0.9991
chr14_21076683	-0.846068	-1.2885	1.52293	0.398141	0.3884	0.9991
chr14_21088804	-0.406332	-0.640368	1.57597	0.684768	0.6863	0.9991
chr14_23104905	-0.00232251	-0.00367196	1.58103	0.998148	0.9991	0.9991
chr14_24190202	-0.768812	-1.18504	1.5414	0.442567	0.4398	0.9991
chr14_24326025	-0.919006	-1.45248	1.58049	0.358778	0.3645	0.9991
chr14_24326379	0.0992205	0.15484	1.56056	0.921025	0.9194	0.9991
chr14_24367748	-0.386589	-0.597546	1.54569	0.699315	0.7071	0.9991
chr14_36657666	0.3176	0.509178	1.6032	0.750993	0.7577	0.9991
chr14_39074610	0.718992	1.16024	1.6137	0.472666	0.4654	0.9991
chr14_50112762	0.369136	0.609188	1.65031	0.712268	0.7111	0.9991
chr14_50858176	-0.700264	-1.06806	1.52523	0.484266	0.4817	0.9991
chr14_55180857	0.377846	0.606928	1.60628	0.705793	0.7004	0.9991
chr14_64803496	-0.856221	-1.39639	1.63088	0.39251	0.3896	0.9991
chr14_64943482	0.827789	1.30461	1.57601	0.408401	0.4084	0.9991
chr14_75280704	-0.722722	-1.13306	1.56776	0.470374	0.4637	0.9991
chr14_76082440	-0.455886	-0.732771	1.60736	0.648778	0.6455	0.9991
chr14_91285444	0.95691	1.49037	1.55748	0.339328	0.3402	0.9991
chr14_91475743	0.797512	1.2515	1.56925	0.42574	0.4212	0.9991
chr14_92492158	0.235272	0.377207	1.60328	0.814147	0.8178	0.9991
chr14_95444632	-0.902439	-1.46549	1.62392	0.367496	0.3669	0.9991
chr14_100550659	0.100315	0.154908	1.54421	0.920156	0.9212	0.9991
chr14_105529712	0.903484	1.45714	1.6128	0.366942	0.3743	0.9991
chr15_22824672	0.501504	0.779681	1.55468	0.616358	0.6186	0.9991
chr15_35282999	-0.30722	-0.492031	1.60156	0.758874	0.7509	0.9991
chr15_41699193	0.332104	0.554859	1.67074	0.740026	0.7413	0.9991
chr15_41844838	0.793931	1.32488	1.66876	0.427818	0.423	0.9991
chr15_51208549	0.668595	1.06532	1.59337	0.504232	0.5039	0.9991
chr15_52229332	-0.612224	-0.944293	1.5424	0.540821	0.5406	0.9991
chr15_55588588	-0.548488	-0.782166	1.42604	0.583735	0.586	0.9991
chr15_57231365	1.05427	1.67851	1.59211	0.292549	0.2868	0.9991
chr15_58183893	0.942976	1.51496	1.60657	0.346398	0.3455	0.9991
chr15_58880183	-0.115643	-0.1793	1.55046	0.908008	0.908	0.9991
chr15_63154000	0.116914	0.182832	1.56382	0.907001	0.9107	0.9991
chr15_71859883	-0.392485	-0.624514	1.59118	0.694959	0.6984	0.9991
chr15_72756573	-0.371842	-0.579267	1.55783	0.710254	0.711	0.9991
chr15_73302748	-0.635423	-1.02947	1.62013	0.525602	0.5168	0.9991
chr15_81362416	0.286092	0.472628	1.65201	0.774991	0.7743	0.9991
chr15_92734209	-0.63893	-1.01384	1.58678	0.523321	0.5236	0.9991
chr15_92734220	0.495942	0.802964	1.61907	0.620273	0.6154	0.9991
chr15_92734226	0.495942	0.802964	1.61907	0.620273	0.6168	0.9991
chr15_98960292	0.970691	1.45969	1.50377	0.332429	0.3255	0.9991
chr15_98960297	-0.846131	-1.34019	1.5839	0.398106	0.4045	0.9991
chr15_100455871	0.206666	0.315381	1.52604	0.836401	0.8374	0.9991
chr15_101331736	-0.861026	-1.30666	1.51756	0.389862	0.389	0.9991
chr16_130407	0.481122	0.745762	1.55005	0.630755	0.6248	0.9991
chr16_1450707	0.201748	0.32453	1.60859	0.840241	0.8412	0.9991
chr16_1499342	0.405564	0.642232	1.58355	0.685331	0.6926	0.9991
chr16_1772796	0.094101	0.14705	1.56268	0.925087	0.9312	0.9991
chr16_2771987	-0.558808	-0.914507	1.63653	0.57668	0.5765	0.9991
chr16_31331467	0.351063	0.573703	1.63419	0.72577	0.7274	0.9991
chr16_50312837	0.0755707	0.116708	1.54435	0.939807	0.9415	0.9991
chr16_57957219	0.662899	1.0417	1.57144	0.507868	0.4997	0.9991
chr16_64948568	0.533003	0.875101	1.64183	0.594398	0.6016	0.9991
chr16_75372518	0.355172	0.538262	1.5155	0.722693	0.7282	0.9991
chr16_75464354	-0.0770251	-0.116401	1.51121	0.938651	0.9382	0.9991
chr16_75475414	-0.0238154	-0.0365233	1.5336	0.981015	0.9815	0.9991
chr16_75478398	0.0398895	0.0618202	1.54978	0.968206	0.9681	0.9991
chr16_76878493	-0.828487	-1.36516	1.64778	0.408007	0.4117	0.9991
chr16_77247882	-0.102207	-0.167023	1.63416	0.918656	0.9188	0.9991
chr16_80988598	0.365852	0.604748	1.65299	0.714715	0.7136	0.9991
chr16_81870828	0.582384	0.953959	1.63803	0.560715	0.5621	0.9991
chr16_84195006	0.339355	0.541543	1.5958	0.734563	0.7401	0.9991
chr16_84439398	0.373417	0.612952	1.64147	0.709083	0.7078	0.9991
chr16_84977817	0.944031	1.41662	1.50061	0.345859	0.3449	0.9991
chr16_88734137	-0.0130247	-0.0199078	1.52847	0.989616	0.9914	0.9991
chr16_89711794	0.260903	0.402409	1.54237	0.794334	0.7915	0.9991
chr16_90043348	0.743872	1.1985	1.61116	0.457495	0.4557	0.9991
chr17_2685428	-0.859956	-1.36879	1.5917	0.390451	0.3942	0.9991
chr17_2734972	-0.882875	-1.41138	1.59862	0.37796	0.3741	0.9991
chr17_3446340	1.1592	1.75158	1.51103	0.247231	0.2451	0.9991
chr17_4607305	-0.525458	-0.808037	1.53777	0.599625	0.6058	0.9991
chr17_4785899	1.15118	1.66906	1.44986	0.250509	0.2461	0.9991
chr17_4887506	0.720675	1.09181	1.51498	0.471631	0.4682	0.9991
chr17_4898960	0.836364	1.24715	1.49116	0.403568	0.4005	0.9991
chr17_7069480	0.536483	0.859966	1.60297	0.591994	0.5985	0.9991
chr17_7387214	-0.115574	-0.181176	1.56762	0.908062	0.9054	0.9991
chr17_7387468	-0.115574	-0.181176	1.56762	0.908062	0.9053	0.9991
chr17_7627934	0.242243	0.358877	1.48148	0.808746	0.8072	0.9991
chr17_8509996	0.868194	1.30749	1.50599	0.385932	0.3947	0.9991
chr17_11793732	0.507842	0.816516	1.60782	0.611911	0.6123	0.9991
chr17_12715310	0.517202	0.8066	1.55955	0.605369	0.6079	0.9991
chr17_19677447	-0.235627	-0.364515	1.547	0.813871	0.8096	0.9991
chr17_35574898	0.0261239	0.0402712	1.54155	0.979175	0.9785	0.9991
chr17_40701882	0.617497	1.00214	1.62291	0.537342	0.5453	0.9991
chr17_41460036	0.359677	0.55483	1.54258	0.719324	0.7161	0.9991
chr17_41480429	0.83513	1.32989	1.59243	0.404262	0.3992	0.9991
chr17_43754075	0.753175	1.13211	1.50312	0.451893	0.4498	0.9991
chr17_48895117	-0.676041	-1.08826	1.60976	0.499498	0.496	0.9991
chr17_48933433	-0.476265	-0.761927	1.5998	0.634207	0.6355	0.9991
chr17_48936355	-0.850727	-1.3179	1.54914	0.395551	0.4017	0.9991
chr17_57046506	0.302542	0.448505	1.48245	0.762433	0.7598	0.9991
chr17_58520852	-0.369161	-0.592711	1.60556	0.71225	0.7123	0.9991
chr17_59684023	0.804559	1.31016	1.62842	0.421666	0.4187	0.9991
chr17_59914784	0.16066	0.260308	1.62024	0.872462	0.8757	0.9991
chr17_69516783	-0.400479	-0.645512	1.61185	0.689069	0.6895	0.9991
chr17_73242510	0.21046	0.311938	1.48217	0.833441	0.8323	0.9991
chr17_75486029	-0.190075	-0.315825	1.66158	0.84937	0.8492	0.9991
chr17_75620131	-0.666965	-1.08198	1.62224	0.505271	0.5183	0.9991
chr17_76080046	-1.02646	-1.55567	1.51556	0.305442	0.3058	0.9991
chr17_79090923	1.08852	1.77673	1.63225	0.277179	0.2775	0.9991
chr17_80107727	0.312812	0.462442	1.47834	0.754626	0.7591	0.9991
chr17_80213922	0.1021	0.156655	1.53433	0.918741	0.9135	0.9991
chr17_82716963	-0.112664	-0.174944	1.55279	0.910367	0.9098	0.9991
chr18_5956503	-0.265039	-0.417194	1.57409	0.791149	0.7873	0.9991
chr18_8412857	0.0482971	0.0756262	1.56585	0.961509	0.9593	0.9991
chr18_10589358	-0.921549	-1.44255	1.56535	0.357452	0.3583	0.9991
chr18_12091773	0.611061	0.982647	1.6081	0.541589	0.5315	0.9991
chr18_12254563	0.156613	0.255882	1.63385	0.875648	0.8753	0.9991
chr18_36512689	-0.720068	-1.14939	1.59622	0.472004	0.4745	0.9991
chr18_36512693	-0.709195	-1.13294	1.5975	0.478715	0.4854	0.9991
chr18_36681618	-0.458998	-0.699137	1.52318	0.646544	0.6473	0.9991
chr18_44876705	-0.39787	-0.629377	1.58187	0.690989	0.6971	0.9991
chr18_45992212	0.0617899	0.0972655	1.57413	0.950768	0.9502	0.9991
chr18_46029228	-0.728952	-1.16232	1.59451	0.466559	0.4638	0.9991
chr18_46253735	-0.246659	-0.401144	1.62631	0.805329	0.7957	0.9991
chr18_53402728	1.08143	1.726	1.59603	0.280312	0.279	0.9991
chr18_63588883	-0.0549587	-0.0876892	1.59555	0.956205	0.9547	0.9991
chr18_75209152	-0.0756265	-0.113597	1.50208	0.939763	0.938	0.9991
chr18_77437079	0.811098	1.24624	1.53648	0.417906	0.4037	0.9991
chr18_79863691	-1.15078	-1.8729	1.6275	0.250673	0.2534	0.9991
chr19_373618	0.00492728	0.0078443	1.59202	0.996072	0.9957	0.9991
chr19_1067246	-0.765744	-1.19183	1.55643	0.444388	0.4408	0.9991
chr19_1535194	0.886696	1.35361	1.52658	0.375902	0.3722	0.9991
chr19_2341104	0.941777	1.52166	1.61573	0.347011	0.3495	0.9991
chr19_3819300	0.874286	1.42741	1.63266	0.382612	0.3758	0.9991
chr19_4363567	0.783724	1.26238	1.61074	0.433777	0.4278	0.9991
chr19_5746110	1.10603	1.79669	1.62444	0.269535	0.2658	0.9991
chr19_8174795	-0.799521	-1.3001	1.6261	0.424576	0.4298	0.9991
chr19_8256444	0.728009	1.17997	1.62082	0.467136	0.4606	0.9991
chr19_8886513	0.0363826	0.0590539	1.62314	0.971	0.9692	0.9991
chr19_8903729	-0.0374196	-0.0588089	1.57161	0.970174	0.9714	0.9991
chr19_9341350	-0.321643	-0.510718	1.58784	0.747932	0.7485	0.9991
chr19_12865667	1.03359	1.64103	1.5877	0.302102	0.2987	0.9991
chr19_14073901	-0.443524	-0.68639	1.54758	0.657684	0.6612	0.9991
chr19_18606579	0.647848	0.972185	1.50064	0.517543	0.5143	0.9991
chr19_18924350	1.12569	1.76818	1.57075	0.261132	0.2684	0.9991
chr19_20004838	-0.606182	-0.934335	1.54134	0.54482	0.5503	0.9991
chr19_20547969	0.259711	0.396403	1.52632	0.795252	0.7976	0.9991
chr19_21638877	0.268649	0.426943	1.58923	0.788372	0.7928	0.9991
chr19_29812807	0.901904	1.35471	1.50205	0.36778	0.3649	0.9991
chr19_32826678	0.342424	0.535827	1.56481	0.732254	0.7338	0.9991
chr19_33130087	-0.677366	-1.05026	1.5505	0.498659	0.5041	0.9991
chr19_35267372	0.176374	0.28641	1.62388	0.86011	0.8544	0.9991
chr19_38504107	-0.776521	-1.23885	1.59539	0.43801	0.4388	0.9991
chr19_38506724	-0.708582	-1.12261	1.58431	0.479095	0.4821	0.9991
chr19_38738228	-0.862099	-1.41178	1.6376	0.389272	0.3826	0.9991
chr19_39425470	-0.185633	-0.285112	1.53589	0.852849	0.8584	0.9991
chr19_41422962	-1.02125	-1.5699	1.53723	0.307901	0.2949	0.9991
chr19_41860924	0.0272129	0.0433349	1.59244	0.978307	0.9777	0.9991
chr19_43170253	-0.118355	-0.195259	1.64977	0.90586	0.9074	0.9991
chr19_43990222	-0.463089	-0.695764	1.50244	0.643613	0.6465	0.9991
chr19_44085846	0.0151079	0.0244817	1.62046	0.987955	0.9859	0.9991
chr19_44949437	-0.0915667	-0.140133	1.53039	0.927099	0.9273	0.9991
chr19_44962106	-0.054102	-0.0819371	1.51449	0.956887	0.9582	0.9991
chr19_47740788	1.10377	1.66109	1.50492	0.270513	0.2733	0.9991
chr19_48481921	0.667626	1.01547	1.52102	0.504849	0.5079	0.9991
chr19_49294630	0.430522	0.663246	1.54056	0.667103	0.6695	0.9991
chr19_49828421	-0.562836	-0.875816	1.55608	0.573937	0.572	0.9991
chr19_49896127	1.14184	1.70638	1.49441	0.254366	0.256	0.9991
chr19_51034647	0.326873	0.522197	1.59756	0.743976	0.7528	0.9991
chr19_51501537	0.0866556	0.137767	1.58982	0.930999	0.9338	0.9991
chr19_51702577	-0.485768	-0.775239	1.5959	0.627461	0.6338	0.9991
chr19_52300416	-0.918809	-1.48122	1.61211	0.358881	0.3583	0.9991
chr19_52951222	-0.527737	-0.809178	1.5333	0.598044	0.5984	0.9991
chr19_52980822	0.285654	0.44495	1.55765	0.775326	0.7774	0.9991
chr19_53110078	-0.444547	-0.705577	1.58718	0.656945	0.658	0.9991
chr19_53223847	1.11909	1.69593	1.51545	0.263933	0.2645	0.9991
chr19_55490435	-0.0295781	-0.0479296	1.62044	0.976422	0.974	0.9991
chr19_55578542	-0.106579	-0.173795	1.63066	0.915189	0.9141	0.9991
chr19_56225182	0.431534	0.660018	1.52947	0.666368	0.6705	0.9991
chr19_57477298	-0.1764	-0.278707	1.57997	0.86009	0.8536	0.9991
chr19_58262857	-0.441378	-0.678788	1.53788	0.659235	0.6588	0.9991
chr20_145669	-0.919085	-1.40628	1.53009	0.358737	0.3641	0.9991
chr20_157537	-0.201249	-0.322333	1.60166	0.84063	0.8359	0.9991
chr20_764018	-0.629161	-1.0073	1.60102	0.529688	0.5244	0.9991
chr20_2467927	0.12359	0.195704	1.5835	0.901717	0.9046	0.9991
chr20_2817118	-0.726251	-1.17362	1.616	0.468211	0.4767	0.9991
chr20_18142440	-0.49407	-0.782562	1.58391	0.621592	0.6174	0.9991
chr20_18561055	1.0511	1.57291	1.49643	0.293996	0.2848	0.9991
chr20_21126073	0.349558	0.558739	1.59842	0.726898	0.7267	0.9991
chr20_34470169	0.308093	0.482766	1.56695	0.75821	0.7643	0.9991
chr20_34581691	0.625749	0.984917	1.57398	0.531922	0.5306	0.9991
chr20_38645916	0.704822	1.13662	1.61264	0.481429	0.4887	0.9991
chr20_38761612	-1.16944	-1.81892	1.55539	0.243091	0.2527	0.9991
chr20_38766152	-1.06567	-1.68631	1.5824	0.287368	0.2804	0.9991
chr20_45348426	-0.0740295	-0.116968	1.58002	0.941033	0.9427	0.9991
chr20_45840343	0.542972	0.862145	1.58782	0.587523	0.5925	0.9991
chr20_58714255	1.08694	1.70887	1.57218	0.277872	0.285	0.9991
chr21_19246126	0.794334	1.28903	1.62278	0.427584	0.4363	0.9991
chr21_26843507	0.224073	0.339746	1.51623	0.822842	0.8284	0.9991
chr21_26843517	0.224073	0.339746	1.51623	0.822842	0.8236	0.9991
chr21_31996098	-0.659036	-1.00071	1.51844	0.510342	0.5154	0.9991
chr21_32631618	0.05557	0.0875325	1.57518	0.955719	0.9573	0.9991
chr21_32678629	0.650036	1.02281	1.57347	0.516131	0.5124	0.9991
chr21_32678631	0.650036	1.02281	1.57347	0.516131	0.5105	0.9991
chr21_36487368	-0.140131	-0.225405	1.60853	0.888644	0.8862	0.9991
chr21_39225289	0.305998	0.499216	1.63144	0.759803	0.7597	0.9991
chr21_42733526	0.670689	1.09107	1.62679	0.502898	0.5038	0.9991
chr21_44292474	-0.68978	-1.09186	1.58291	0.490828	0.4854	0.9991
chr21_45496602	-0.873308	-1.34605	1.54132	0.383144	0.3776	0.9991
chr21_46245202	-0.0281873	-0.0450256	1.59737	0.97753	0.9781	0.9991
chr22_19788636	0.179754	0.299474	1.66603	0.857459	0.8535	0.9991
chr22_20537211	-0.668602	-1.11015	1.6604	0.504227	0.5087	0.9991
chr22_20621310	1.14642	1.84431	1.60876	0.252471	0.2518	0.9991
chr22_20726433	0.70983	1.12505	1.58496	0.478322	0.4812	0.9991
chr22_20977215	0.179233	0.275653	1.53796	0.857867	0.8605	0.9991
chr22_22185959	-0.953294	-1.51853	1.59293	0.341154	0.3351	0.9991
chr22_23619555	-0.582414	-0.919742	1.57919	0.560694	0.5649	0.9991
chr22_23670819	0.410593	0.631114	1.53708	0.681643	0.6786	0.9991
chr22_24895215	0.316795	0.505023	1.59416	0.751604	0.7526	0.9991
chr22_31580465	0.781571	1.22681	1.56968	0.435039	0.4355	0.9991
chr22_38111411	0.277401	0.431763	1.55646	0.781649	0.7834	0.9991
chr22_41221156	-0.774411	-1.21301	1.56636	0.439254	0.4353	0.9991
chr22_43128481	0.123352	0.191778	1.55472	0.901905	0.9024	0.9991
chr22_43222626	-0.382467	-0.604929	1.58165	0.702367	0.7003	0.9991
chr22_44163835	-0.443867	-0.688423	1.55097	0.657436	0.6585	0.9991
chr22_45533714	-0.456546	-0.674955	1.47839	0.648304	0.6475	0.9991
chr22_46637731	-0.367757	-0.581181	1.58034	0.713296	0.7177	0.9991
chr22_50085821	-0.225728	-0.343895	1.52349	0.821556	0.8151	0.9991
chr22_50265143	-0.0445973	-0.0677045	1.51813	0.964456	0.9658	0.9991

## Sheet: mBC_data
Table legend
Each row in the table represents a participant, total 34 participants in BNT162b2 cohort
mBC_D360: memory B-cell counts on day 360
Indel1	mBC_D360
2	1.52586
1	1.76749
1	1.77592
2	1.83027
2	1.91885
1	2.15437
2	2.192
2	2.24656
1	2.49817
2	2.56068
1	2.572
1	2.71634
1	2.77535
1	2.78672
1	2.79197
1	2.80077
1	2.81251
1	2.92797
1	2.94982
2	2.95768
2	2.97124
1	3.0352
1	3.10554
0	3.15218
1	3.20242
2	3.25406
2	3.26074
1	3.29014
0	3.32853
1	3.34906
1	3.36613
1	3.53668
1	3.88974
1	3.96265

## Sheet: AdditiveModel_SIgG_D21
Summary statisitcs of the additive model for the associaiton of anti-SARS-CoV-2 spike protein IgG on day 21
Table legend
SigG.D21: anti-SARS-CoV-2 spike protein IgG levels on day 21
t.statistic: t statistic of the additive model test
beta: etimated effect size of the additive model test
beta.se: standard error of the estimated effect size
pvalue: p value of the additive model test
Permutation.10K.pvalue: p value from 10,000 permutations
fdr.BH.perm: fdr calculated using the Benjamini–Hochberg procedure and permutation p value
indels	t.statistic.SIgG.D21	beta.SIgG.D21	beta.se.SIgG.D21	pvalue.SIgG.D21	Permutation.10K.pvalue.SIgG.D21	fdr.BH.perm.SIgG.D21
chr15_76311269	-4.06479	-4.79409	1.17942	6.04e-05	0.0001	0.0578965
chr5_155492611	-3.62696	-4.5534	1.25543	0.000333156	0	0.159582
chr1_66612026	3.13535	3.91705	1.24932	0.00187417	0.0013	0.598484
chr1_31433042	-0.993115	-1.29822	1.30722	0.321397	0.3149	0.983961
chr10_13142923	-1.05787	-1.29886	1.22781	0.290906	0.2778	0.983961
chr1_1919188	-1.39574	-1.70532	1.2218	0.16375	0.1666	0.983961
chr1_6586899	0.608319	0.718836	1.18168	0.543404	0.5461	0.983961
chr1_13779899	0.23416	0.28111	1.2005	0.815009	0.8109	0.983961
chr1_15583129	-0.731233	-0.936269	1.2804	0.465167	0.4669	0.983961
chr1_16019514	-0.504473	-0.638551	1.26578	0.614273	0.6189	0.983961
chr1_16986749	0.46782	0.570709	1.21993	0.640229	0.6314	0.983961
chr1_17394190	1.29043	1.56196	1.21041	0.197823	0.1964	0.983961
chr1_17412074	0.985684	1.19206	1.20938	0.325026	0.3252	0.983961
chr1_20747500	-0.760928	-0.900483	1.1834	0.447255	0.4505	0.983961
chr1_26294355	1.8713	2.27174	1.21399	0.0622067	0.0607	0.983961
chr1_29282990	2.06926	2.58368	1.2486	0.0393166	0.0377	0.983961
chr1_33295413	0.740032	0.927638	1.25351	0.459818	0.4649	0.983961
chr1_39898087	-1.49664	-1.67053	1.11619	0.135464	0.1344	0.983961
chr1_40262857	-0.273811	-0.341167	1.24599	0.784405	0.7805	0.983961
chr1_43660291	-1.16893	-1.48826	1.27318	0.243292	0.2395	0.983961
chr1_44103326	0.438087	0.55296	1.26222	0.661616	0.658	0.983961
chr1_44103743	0.570648	0.71883	1.25967	0.568635	0.566	0.983961
chr1_44758229	-1.17192	-1.42788	1.21841	0.242093	0.2388	0.983961
chr1_45584332	0.370341	0.467325	1.26188	0.711371	0.7124	0.983961
chr1_45729539	-0.930771	-1.17449	1.26184	0.352667	0.3543	0.983961
chr1_46645094	-0.471157	-0.598378	1.27002	0.637846	0.6422	0.983961
chr1_46814413	-1.22977	-1.48076	1.2041	0.219679	0.2204	0.983961
chr1_70531541	0.446846	0.550436	1.23182	0.655285	0.6544	0.983961
chr1_85124256	-1.55613	-1.97068	1.2664	0.120656	0.1203	0.983961
chr1_93533083	-0.593636	-0.748685	1.26118	0.553171	0.5474	0.983961
chr1_94078770	-0.731764	-0.890733	1.21724	0.464843	0.4648	0.983961
chr1_109250113	-1.78455	-2.23324	1.25143	0.0752727	0.0742	0.983961
chr1_109270614	-1.47707	-1.88123	1.27362	0.140632	0.1426	0.983961
chr1_113697697	-0.375974	-0.476202	1.26658	0.707183	0.7053	0.983961
chr1_150698767	0.744353	0.92229	1.23905	0.457204	0.4586	0.983961
chr1_151579825	-2.18234	-2.77236	1.27036	0.0298047	0.028	0.983961
chr1_151693381	0.89191	1.14966	1.28898	0.373105	0.3734	0.983961
chr1_154246163	0.349301	0.428428	1.22653	0.727091	0.7311	0.983961
chr1_156583310	1.09328	1.38241	1.26447	0.275087	0.2794	0.983961
chr1_156979164	-1.74685	-2.228	1.27544	0.0816139	0.0803	0.983961
chr1_157770396	0.472547	0.582701	1.23311	0.636855	0.6375	0.983961
chr1_158466564	0.49156	0.575845	1.17147	0.623365	0.6228	0.983961
chr1_160681002	-0.506181	-0.65337	1.29078	0.613075	0.6165	0.983961
chr1_168696509	-0.322405	-0.399567	1.23933	0.747355	0.7504	0.983961
chr1_169237756	1.81467	2.36112	1.30113	0.0705015	0.0739	0.983961
chr1_180186247	1.30733	1.63739	1.25247	0.192029	0.1912	0.983961
chr1_181034204	-0.988643	-1.20282	1.21663	0.323578	0.325	0.983961
chr1_183261381	-0.92975	-1.12557	1.21061	0.353195	0.3477	0.983961
chr1_201372047	-0.432467	-0.535274	1.23772	0.66569	0.657	0.983961
chr1_202001858	-0.889132	-1.07448	1.20845	0.374594	0.373	0.983961
chr1_202762858	-1.65547	-2.02998	1.22622	0.0987994	0.1	0.983961
chr1_203168656	1.29642	1.61448	1.24533	0.195756	0.19	0.983961
chr1_203223320	-1.40991	-1.74664	1.23883	0.159529	0.1559	0.983961
chr1_205059024	0.452416	0.550125	1.21597	0.651273	0.6532	0.983961
chr1_209676054	-0.341783	-0.42913	1.25556	0.732737	0.733	0.983961
chr1_212387220	1.19283	1.46996	1.23233	0.233811	0.231	0.983961
chr1_214393670	-1.44404	-1.79814	1.24521	0.149698	0.1472	0.983961
chr1_223541885	-0.352216	-0.436655	1.23974	0.724906	0.7202	0.983961
chr1_226735445	1.79293	2.26655	1.26416	0.073919	0.0733	0.983961
chr1_230911564	-0.613105	-0.729622	1.19005	0.540239	0.5424	0.983961
chr1_236205091	-0.720309	-0.897918	1.24657	0.471856	0.4721	0.983961
chr1_236736599	0.342795	0.405755	1.18367	0.731976	0.7372	0.983961
chr1_241749760	-1.68477	-2.00142	1.18795	0.0929987	0.0982	0.983961
chr1_247434354	-1.33997	-1.64333	1.22639	0.181197	0.1743	0.983961
chr1_247451959	0.311303	0.367891	1.18178	0.755771	0.7541	0.983961
chr2_7073415	-0.70477	-0.859935	1.22016	0.481461	0.4819	0.983961
chr2_11208483	0.350914	0.439921	1.25364	0.725882	0.7256	0.983961
chr2_27629283	0.561678	0.678181	1.20742	0.574725	0.5822	0.983961
chr2_28620117	0.328419	0.395576	1.20448	0.742807	0.7398	0.983961
chr2_29065060	1.69483	2.04225	1.20499	0.0910712	0.0923	0.983961
chr2_42697939	-1.8355	-2.31233	1.25979	0.0673513	0.0656	0.983961
chr2_49920973	-0.588678	-0.725649	1.23268	0.556489	0.5591	0.983961
chr2_66821197	-0.433003	-0.500526	1.15594	0.665302	0.6593	0.983961
chr2_70809626	0.552517	0.69255	1.25344	0.580976	0.5733	0.983961
chr2_85349328	-1.82157	-2.30297	1.26428	0.0694445	0.0682	0.983961
chr2_96115238	-1.0594	-1.33382	1.25903	0.290209	0.2834	0.983961
chr2_99837610	-0.964324	-1.21025	1.25502	0.335605	0.3385	0.983961
chr2_100975075	-1.18169	-1.47612	1.24917	0.2382	0.2349	0.983961
chr2_113196396	-0.760498	-0.973951	1.28067	0.447511	0.4559	0.983961
chr2_113196397	-0.760498	-0.973951	1.28067	0.447511	0.4315	0.983961
chr2_113723235	1.16458	1.41274	1.21309	0.24505	0.24	0.983961
chr2_119625562	1.60619	1.98728	1.23727	0.10921	0.109	0.983961
chr2_127054136	-1.57015	-1.8164	1.15684	0.11736	0.1168	0.983961
chr2_128133304	-0.343731	-0.450865	1.31168	0.731272	0.7367	0.983961
chr2_128178597	0.445631	0.581907	1.30581	0.656163	0.6517	0.983961
chr2_130252186	1.1548	1.3876	1.20159	0.249026	0.2504	0.983961
chr2_135769873	2.00471	2.42021	1.20726	0.0458286	0.0477	0.983961
chr2_152135651	-0.557101	-0.699713	1.25599	0.577844	0.574	0.983961
chr2_159983859	0.550178	0.681967	1.23954	0.582578	0.5826	0.983961
chr2_160112232	-1.90503	-2.27435	1.19386	0.0576638	0.0582	0.983961
chr2_169767886	-0.739508	-0.900891	1.21823	0.460136	0.4571	0.983961
chr2_169776513	0.968867	1.16065	1.19795	0.333336	0.3331	0.983961
chr2_174380899	0.791851	1.00036	1.26332	0.429029	0.4318	0.983961
chr2_199659475	0.616835	0.752983	1.22072	0.537778	0.5447	0.983961
chr2_201389565	-1.11867	-1.4205	1.26982	0.264113	0.2633	0.983961
chr2_210303457	-1.05527	-1.26464	1.1984	0.292089	0.2942	0.983961
chr2_215064305	-0.891222	-1.13641	1.27512	0.373474	0.3818	0.983961
chr2_217885730	0.395329	0.486462	1.23053	0.692861	0.6982	0.983961
chr2_223912388	-0.417703	-0.513193	1.22861	0.676442	0.6708	0.983961
chr2_230466986	1.10892	1.35736	1.22404	0.268289	0.269	0.983961
chr2_232556574	-1.29787	-1.69005	1.30217	0.195259	0.1985	0.983961
chr2_236238000	-0.714579	-0.84795	1.18664	0.475385	0.463	0.983961
chr2_239969887	1.43014	1.64655	1.15132	0.153645	0.1513	0.983961
chr2_240465983	-1.14045	-1.41911	1.24434	0.254942	0.2456	0.983961
chr3_3983807	2.34986	2.88239	1.22662	0.0193819	0.0195	0.983961
chr3_9380650	0.379766	0.480225	1.26453	0.704368	0.708	0.983961
chr3_11703070	-0.632491	-0.76664	1.2121	0.527513	0.5306	0.983961
chr3_14142556	1.00115	1.2419	1.24047	0.317502	0.3126	0.983961
chr3_14661894	0.305527	0.384232	1.2576	0.760161	0.7588	0.983961
chr3_16271209	-1.7719	-2.24036	1.26439	0.0773543	0.0737	0.983961
chr3_33051664	-0.445326	-0.528878	1.18762	0.656382	0.6529	0.983961
chr3_33053664	0.835044	1.06382	1.27397	0.40431	0.406	0.983961
chr3_33812272	1.41361	1.69989	1.20252	0.158441	0.1655	0.983961
chr3_40401083	-0.621857	-0.767629	1.23441	0.534475	0.5356	0.983961
chr3_42223778	0.273668	0.336041	1.22792	0.784515	0.7822	0.983961
chr3_47101417	-0.54044	-0.696101	1.28803	0.589266	0.588	0.983961
chr3_47395966	-0.452661	-0.55472	1.22546	0.651097	0.6533	0.983961
chr3_50246945	1.99628	2.30102	1.15266	0.0467429	0.0471	0.983961
chr3_50338175	2.10652	2.36298	1.12174	0.0359299	0.0398	0.983961
chr3_50347546	2.33179	2.70668	1.16078	0.0203265	0.0198	0.983961
chr3_52519609	-0.274014	-0.354077	1.29218	0.784249	0.7828	0.983961
chr3_53186463	1.04693	1.3224	1.26312	0.295913	0.3031	0.983961
chr3_54871740	1.60011	2.00679	1.25416	0.110552	0.1049	0.983961
chr3_54871779	1.58268	1.96516	1.24167	0.114473	0.11	0.983961
chr3_56557250	1.34225	1.69277	1.26114	0.180457	0.1802	0.983961
chr3_56616023	1.2494	1.55417	1.24394	0.212425	0.2157	0.983961
chr3_56619974	1.98661	2.52548	1.27125	0.0478099	0.0495	0.983961
chr3_56641180	-1.40656	-1.67696	1.19224	0.160519	0.1633	0.983961
chr3_57502552	0.940675	1.1284	1.19956	0.347574	0.3469	0.983961
chr3_57520075	0.835707	1.00295	1.20013	0.403937	0.3962	0.983961
chr3_57577393	-0.889434	-1.0643	1.19661	0.374432	0.3743	0.983961
chr3_69039767	0.487697	0.574155	1.17728	0.626095	0.6292	0.983961
chr3_73062330	0.578092	0.717321	1.24084	0.563605	0.5637	0.983961
chr3_100736765	0.344739	0.417436	1.21087	0.730515	0.7264	0.983961
chr3_101366839	0.453272	0.544936	1.20223	0.650657	0.6555	0.983961
chr3_112274844	0.608547	0.78548	1.29075	0.543252	0.5478	0.983961
chr3_120185519	0.693341	0.786039	1.1337	0.488594	0.4842	0.983961
chr3_121632468	0.477962	0.595556	1.24603	0.633001	0.6284	0.983961
chr3_121915324	0.258494	0.352632	1.36418	0.79619	0.7985	0.983961
chr3_123145740	-0.805554	-1.02683	1.27469	0.421093	0.4216	0.983961
chr3_124477391	-0.384313	-0.483703	1.25862	0.701	0.7021	0.983961
chr3_126466422	-0.545907	-0.635544	1.1642	0.585507	0.5869	0.983961
chr3_126492636	-1.17444	-1.42127	1.21017	0.241085	0.2425	0.983961
chr3_130471876	-0.439669	-0.552375	1.25634	0.660471	0.6588	0.983961
chr3_132387579	0.668196	0.823465	1.23237	0.504486	0.504	0.983961
chr3_133838120	-1.12174	-1.42471	1.27009	0.262807	0.2547	0.983961
chr3_138455464	0.233506	0.286569	1.22725	0.815517	0.8109	0.983961
chr3_140459796	-0.72653	-0.879592	1.21068	0.46804	0.4674	0.983961
chr3_142450357	1.19334	1.42366	1.19301	0.233614	0.24	0.983961
chr3_142669671	1.24369	1.51872	1.22114	0.214517	0.2087	0.983961
chr3_146076989	-1.75392	-2.19416	1.25101	0.0803932	0.0848	0.983961
chr3_146110469	-2.24587	-2.86541	1.27586	0.025388	0.0246	0.983961
chr3_146206804	0.507383	0.619178	1.22034	0.612232	0.6092	0.983961
chr3_151440714	0.351904	0.423656	1.2039	0.72514	0.7222	0.983961
chr3_158592602	1.28348	1.63872	1.27678	0.200244	0.2022	0.983961
chr3_169837374	-0.351545	-0.438516	1.2474	0.725409	0.7209	0.983961
chr3_171211031	0.733113	0.905402	1.23501	0.464021	0.462	0.983961
chr3_172506979	-1.02848	-1.28952	1.25381	0.304493	0.3137	0.983961
chr3_176069013	-1.25895	-1.54587	1.2279	0.208957	0.2076	0.983961
chr3_180971209	-1.87258	-2.40011	1.28171	0.0620291	0.0567	0.983961
chr3_183762320	0.529481	0.66167	1.24966	0.596836	0.6026	0.983961
chr3_184145296	1.0667	1.34675	1.26255	0.286906	0.2754	0.983961
chr3_184278696	-0.963729	-1.13786	1.18069	0.335903	0.3387	0.983961
chr3_185329121	0.507486	0.65093	1.28266	0.61216	0.6175	0.983961
chr3_190831874	-0.940025	-1.16179	1.23592	0.347907	0.3555	0.983961
chr3_191952744	-0.804873	-0.950063	1.18039	0.421485	0.4162	0.983961
chr4_1327789	1.84183	2.42411	1.31614	0.0664167	0.0653	0.983961
chr4_1737791	-0.39044	-0.487737	1.2492	0.696468	0.6912	0.983961
chr4_15704879	0.948663	1.17026	1.23359	0.343501	0.3435	0.983961
chr4_17874112	1.03856	1.28412	1.23644	0.299788	0.3022	0.983961
chr4_38943355	-1.15527	-1.45742	1.26154	0.248834	0.2496	0.983961
chr4_39275003	-0.879476	-1.10124	1.25216	0.379797	0.3785	0.983961
chr4_44689189	-1.09986	-1.33763	1.21619	0.272213	0.2738	0.983961
chr4_54064102	2.46839	3.12332	1.26533	0.0140898	0.0145	0.983961
chr4_55096378	0.301896	0.376496	1.2471	0.762925	0.7665	0.983961
chr4_55425453	-2.20611	-2.64514	1.199	0.0280796	0.0291	0.983961
chr4_73741797	1.50307	1.94067	1.29114	0.133798	0.1374	0.983961
chr4_76124624	-0.52732	-0.649397	1.2315	0.598333	0.5943	0.983961
chr4_77028844	0.791698	0.97456	1.23097	0.429118	0.4345	0.983961
chr4_81092310	-0.554377	-0.686311	1.23799	0.579705	0.5865	0.983961
chr4_83459882	-1.44758	-1.8289	1.26342	0.148705	0.1493	0.983961
chr4_87135567	-0.386073	-0.486416	1.25991	0.699697	0.6887	0.983961
chr4_87480583	0.306269	0.390524	1.2751	0.759597	0.764	0.983961
chr4_88750659	0.96386	1.20537	1.25056	0.335837	0.3377	0.983961
chr4_100480004	-0.304948	-0.38352	1.25766	0.760602	0.7672	0.983961
chr4_112277726	0.242526	0.306348	1.26315	0.808527	0.8126	0.983961
chr4_112277732	0.242526	0.306348	1.26315	0.808527	0.8095	0.983961
chr4_119026806	0.438513	0.539751	1.23087	0.661308	0.6655	0.983961
chr4_119322181	0.843325	1.0715	1.27056	0.399671	0.395	0.983961
chr4_119322234	0.749035	0.928638	1.23978	0.454381	0.4497	0.983961
chr4_119607369	-1.00272	-1.27498	1.27152	0.316745	0.3112	0.983961
chr4_122362008	1.36977	1.74066	1.27077	0.171711	0.1692	0.983961
chr4_128107854	-0.930831	-1.13996	1.22467	0.352636	0.3513	0.983961
chr4_132546286	2.7133	3.3642	1.2399	0.00701902	0.0068	0.983961
chr4_151671317	0.516759	0.622872	1.20534	0.605678	0.6028	0.983961
chr4_155373472	-1.33619	-1.70274	1.27432	0.182426	0.1773	0.983961
chr4_166057387	0.627724	0.7598	1.2104	0.530628	0.5237	0.983961
chr4_174522273	1.13614	1.39448	1.22738	0.25674	0.2616	0.983961
chr4_183666505	-1.43831	-1.70051	1.1823	0.151314	0.1518	0.983961
chr4_186637033	0.455341	0.578157	1.26972	0.64917	0.6581	0.983961
chr5_5126147	1.87763	2.34516	1.249	0.0613326	0.0587	0.983961
chr5_6604420	0.934125	1.16896	1.25139	0.350937	0.3445	0.983961
chr5_24577606	-0.689021	-0.802213	1.16428	0.491304	0.4853	0.983961
chr5_35047640	-0.633743	-0.804357	1.26922	0.526697	0.5308	0.983961
chr5_35694385	-0.256919	-0.32633	1.27017	0.797405	0.7964	0.983961
chr5_35857206	-0.360689	-0.425707	1.18026	0.718568	0.7113	0.983961
chr5_37724830	-0.285569	-0.326486	1.14328	0.775391	0.7733	0.983961
chr5_39169362	-0.534126	-0.646658	1.21069	0.593622	0.5919	0.983961
chr5_52865666	0.236823	0.290125	1.22507	0.812944	0.813	0.983961
chr5_53093981	0.66861	0.821746	1.22904	0.504222	0.5061	0.983961
chr5_55652758	-1.48004	-1.79372	1.21194	0.139838	0.141	0.983961
chr5_55652770	-1.48004	-1.79372	1.21194	0.139838	0.1345	0.983961
chr5_56950449	0.561497	0.687405	1.22424	0.574848	0.5772	0.983961
chr5_57230992	0.840375	1.08548	1.29166	0.40132	0.4043	0.983961
chr5_75195890	-1.15803	-1.42676	1.23206	0.247708	0.2502	0.983961
chr5_75230664	-1.15803	-1.42676	1.23206	0.247708	0.2429	0.983961
chr5_80792642	0.373121	0.450312	1.20688	0.709303	0.7095	0.983961
chr5_80864777	1.36317	1.68112	1.23325	0.173779	0.1743	0.983961
chr5_90635342	0.499565	0.62607	1.25323	0.617721	0.6181	0.983961
chr5_90755267	-0.79515	-0.936137	1.17731	0.42711	0.4379	0.983961
chr5_94662407	-0.885294	-1.1183	1.2632	0.376657	0.3877	0.983961
chr5_94686786	-1.01743	-1.28408	1.26208	0.30971	0.3166	0.983961
chr5_96765362	-0.630535	-0.759476	1.20449	0.528791	0.527	0.983961
chr5_96896546	0.915893	1.1485	1.25397	0.360407	0.3571	0.983961
chr5_96996381	1.28334	1.65721	1.29133	0.200295	0.1971	0.983961
chr5_108367745	-1.03474	-1.2723	1.22958	0.301564	0.2981	0.983961
chr5_109855234	-0.427906	-0.530713	1.24026	0.669005	0.673	0.983961
chr5_115831898	0.700834	0.826692	1.17958	0.483911	0.4771	0.983961
chr5_122826266	0.962028	1.20471	1.25226	0.336755	0.3353	0.983961
chr5_127460839	-1.20332	-1.50024	1.24675	0.229734	0.2274	0.983961
chr5_128286917	-0.292306	-0.361885	1.23804	0.770241	0.7665	0.983961
chr5_129461622	0.255976	0.313069	1.22304	0.798132	0.7932	0.983961
chr5_131988557	-0.59628	-0.708493	1.18819	0.551406	0.5443	0.983961
chr5_132488170	1.7688	2.16986	1.22674	0.0778702	0.0757	0.983961
chr5_132898460	1.21153	1.49125	1.23088	0.226577	0.2273	0.983961
chr5_136979511	0.73446	0.887361	1.20818	0.463201	0.4682	0.983961
chr5_138393445	1.07832	1.29944	1.20507	0.281697	0.2831	0.983961
chr5_140862866	-1.32594	-1.61325	1.21669	0.185797	0.1903	0.983961
chr5_148095950	0.833645	1.01505	1.2176	0.405097	0.4089	0.983961
chr5_148137351	-0.945711	-1.17417	1.24157	0.345003	0.3383	0.983961
chr5_149995316	0.367784	0.457444	1.24379	0.713275	0.7122	0.983961
chr5_150217741	1.95451	2.35792	1.2064	0.0515039	0.0524	0.983961
chr5_151187488	1.28098	1.55801	1.21626	0.20112	0.2	0.983961
chr5_151187513	0.772493	0.907221	1.17441	0.440387	0.4426	0.983961
chr5_168817501	1.08685	1.34705	1.23941	0.277913	0.2773	0.983961
chr5_170248689	-0.436931	-0.524821	1.20115	0.662454	0.6595	0.983961
chr5_172203193	0.8503	1.0912	1.28331	0.395788	0.3943	0.983961
chr5_172335438	-0.675683	-0.849322	1.25698	0.499726	0.5016	0.983961
chr5_172336529	-0.458547	-0.561439	1.22439	0.646868	0.6471	0.983961
chr5_172834589	1.80167	2.18755	1.21418	0.0725301	0.0713	0.983961
chr5_177503170	0.378568	0.496491	1.3115	0.705257	0.7053	0.983961
chr5_178209989	-0.841765	-1.03935	1.23473	0.400542	0.3968	0.983961
chr6_3012491	-0.680778	-0.844528	1.24053	0.4965	0.5004	0.983961
chr6_3439361	-0.724807	-0.890713	1.2289	0.469095	0.4669	0.983961
chr6_3738034	-0.481024	-0.605594	1.25897	0.630825	0.6282	0.983961
chr6_3978070	0.683776	0.82286	1.20341	0.494607	0.4885	0.983961
chr6_8073625	1.53811	1.97704	1.28537	0.125001	0.122	0.983961
chr6_10784994	0.396563	0.496169	1.25117	0.691952	0.6877	0.983961
chr6_11735747	-0.63019	-0.763673	1.21181	0.529016	0.5316	0.983961
chr6_15501522	0.336712	0.42573	1.26437	0.736552	0.7442	0.983961
chr6_24445520	1.19613	1.54196	1.28912	0.232523	0.2246	0.983961
chr6_34757878	-0.327212	-0.409287	1.25083	0.74372	0.7428	0.983961
chr6_38860648	2.43605	3.02438	1.24151	0.0153889	0.015	0.983961
chr6_38917234	2.05532	2.44175	1.18801	0.0406514	0.0412	0.983961
chr6_39887714	-0.242659	-0.308292	1.27047	0.808424	0.8057	0.983961
chr6_41786835	-1.49828	-1.81295	1.21002	0.135038	0.134	0.983961
chr6_44154679	1.10522	1.35343	1.22457	0.269885	0.2668	0.983961
chr6_45903262	0.346557	0.434472	1.25368	0.72915	0.7333	0.983961
chr6_46900161	-1.11702	-1.36511	1.2221	0.264814	0.2589	0.983961
chr6_52509521	-0.786635	-0.98447	1.2515	0.432072	0.433	0.983961
chr6_53508826	0.348045	0.398791	1.1458	0.728033	0.7269	0.983961
chr6_68956855	-0.961205	-1.18783	1.23578	0.337168	0.334	0.983961
chr6_87341386	0.234425	0.289145	1.23342	0.814803	0.8159	0.983961
chr6_87606023	-0.409595	-0.490396	1.19727	0.682375	0.6838	0.983961
chr6_104852387	-0.234936	-0.300008	1.27698	0.814407	0.8176	0.983961
chr6_112117709	-0.713759	-0.880908	1.23418	0.475891	0.4722	0.983961
chr6_131886824	-2.13292	-2.52393	1.18332	0.0336847	0.0332	0.983961
chr6_136038142	0.931384	1.12278	1.20549	0.35235	0.3546	0.983961
chr6_144799582	-0.742881	-0.943808	1.27047	0.458093	0.4545	0.983961
chr6_146733274	-1.57684	-2.06152	1.30737	0.11581	0.1123	0.983961
chr6_151352981	0.70996	0.871223	1.22714	0.478241	0.4756	0.983961
chr6_152344329	-0.264514	-0.305363	1.15443	0.791553	0.791	0.983961
chr6_152430083	-1.4948	-1.84938	1.23721	0.135942	0.1354	0.983961
chr6_158078065	-0.672215	-0.819926	1.21974	0.501928	0.4966	0.983961
chr6_158242285	0.908038	1.09459	1.20545	0.364535	0.3732	0.983961
chr6_160447655	-0.575919	-0.681456	1.18325	0.565071	0.5686	0.983961
chr6_169234925	1.3683	1.64701	1.20369	0.17217	0.17	0.983961
chr7_984359	0.612067	0.755539	1.23441	0.540924	0.5398	0.983961
chr7_1474471	-0.586765	-0.719592	1.22637	0.557772	0.5673	0.983961
chr7_2586404	0.643228	0.796053	1.23759	0.520533	0.5204	0.983961
chr7_4113546	0.849033	1.07758	1.26919	0.396492	0.3971	0.983961
chr7_4832248	-2.50884	-3.01283	1.20089	0.0126023	0.011	0.983961
chr7_12379413	2.09254	2.45813	1.17471	0.03717	0.0348	0.983961
chr7_22941310	0.567141	0.698693	1.23196	0.571013	0.5675	0.983961
chr7_24710136	-0.648317	-0.826048	1.27414	0.51724	0.5225	0.983961
chr7_36109789	1.13518	1.44074	1.26917	0.257142	0.2596	0.983961
chr7_37864463	-0.640281	-0.824499	1.28771	0.522444	0.527	0.983961
chr7_44144376	-0.842903	-1.01022	1.1985	0.399907	0.4083	0.983961
chr7_50476571	-2.01746	-2.49258	1.2355	0.044474	0.0436	0.983961
chr7_50479963	-1.36885	-1.6358	1.19501	0.171996	0.1699	0.983961
chr7_50561042	0.894705	1.05725	1.18167	0.371611	0.3711	0.983961
chr7_51030870	-0.472808	-0.564539	1.19401	0.636669	0.6362	0.983961
chr7_55260330	0.790913	1.00818	1.27471	0.429575	0.4302	0.983961
chr7_63998920	-1.22575	-1.51948	1.23964	0.221186	0.2197	0.983961
chr7_71420897	-1.02134	-1.2713	1.24473	0.307856	0.3167	0.983961
chr7_77768589	0.804575	1.06212	1.3201	0.421657	0.422	0.983961
chr7_87166631	0.355871	0.445467	1.25176	0.722169	0.7152	0.983961
chr7_100064888	-0.349657	-0.414169	1.1845	0.726824	0.7273	0.983961
chr7_100763768	-0.774121	-0.982488	1.26917	0.439425	0.445	0.983961
chr7_100763957	-0.892367	-1.13503	1.27193	0.37286	0.3679	0.983961
chr7_102466369	0.628644	0.796648	1.26725	0.530026	0.5333	0.983961
chr7_102878462	0.842017	1.02505	1.21738	0.400401	0.3943	0.983961
chr7_102934552	-0.616762	-0.760855	1.23363	0.537826	0.5401	0.983961
chr7_103515504	1.065	1.28177	1.20354	0.287671	0.2889	0.983961
chr7_105106075	1.69667	2.08522	1.22901	0.0907225	0.0923	0.983961
chr7_107128394	-1.33622	-1.62269	1.21439	0.182418	0.1794	0.983961
chr7_108496809	-1.29551	-1.63456	1.26171	0.196068	0.203	0.983961
chr7_111746455	0.468358	0.58511	1.24928	0.639845	0.6351	0.983961
chr7_111944958	1.12682	1.43101	1.26995	0.260655	0.2666	0.983961
chr7_123684691	-0.529081	-0.656994	1.24177	0.597113	0.5985	0.983961
chr7_123694642	-0.551748	-0.683908	1.23953	0.581502	0.5836	0.983961
chr7_127613660	0.994125	1.19023	1.19727	0.320906	0.3228	0.983961
chr7_128675618	1.52538	1.82695	1.19771	0.128144	0.1287	0.983961
chr7_128693462	1.65068	2.06097	1.24856	0.0997765	0.0938	0.983961
chr7_131506795	1.71568	2.15063	1.25351	0.0871799	0.0847	0.983961
chr7_139034448	-1.32754	-1.70046	1.2809	0.185267	0.1881	0.983961
chr7_141935738	-0.86781	-1.05256	1.21289	0.386143	0.3937	0.983961
chr7_143511644	-0.260876	-0.328924	1.26085	0.794354	0.7898	0.983961
chr7_144050388	0.823227	0.984244	1.19559	0.410986	0.4109	0.983961
chr7_149723729	-0.898235	-1.06652	1.18735	0.36973	0.3622	0.983961
chr7_150793709	1.20866	1.47907	1.22373	0.227678	0.2267	0.983961
chr7_151024520	-0.453396	-0.58078	1.28096	0.650568	0.6544	0.983961
chr7_151471329	-0.776275	-0.9282	1.19571	0.438155	0.433	0.983961
chr7_158741999	0.277771	0.329859	1.18752	0.781366	0.7871	0.983961
chr8_17081790	-0.241498	-0.305413	1.26466	0.809323	0.8136	0.983961
chr8_22177735	1.67579	1.99785	1.19218	0.0947477	0.0968	0.983961
chr8_23293259	-1.78733	-2.26374	1.26655	0.074822	0.0739	0.983961
chr8_25908581	1.50317	1.83221	1.2189	0.133771	0.1332	0.983961
chr8_27469321	-0.746977	-0.948029	1.26915	0.455621	0.4518	0.983961
chr8_27604255	0.844942	1.03607	1.2262	0.398769	0.3998	0.983961
chr8_29345620	1.48764	1.77383	1.19237	0.13782	0.1394	0.983961
chr8_39934845	1.74552	2.06127	1.18089	0.0818454	0.0824	0.983961
chr8_51833383	-1.53143	-1.88611	1.2316	0.126642	0.1307	0.983961
chr8_52409540	-1.3664	-1.58541	1.16028	0.172763	0.1686	0.983961
chr8_54458520	-0.60625	-0.725408	1.19655	0.544774	0.5451	0.983961
chr8_56441267	-1.66092	-2.02785	1.22092	0.0977002	0.0929	0.983961
chr8_72209149	-0.345697	-0.438305	1.26789	0.729796	0.7218	0.983961
chr8_73321114	0.682856	0.84235	1.23357	0.495187	0.4888	0.983961
chr8_73915052	-1.1412	-1.41405	1.23909	0.254632	0.2598	0.983961
chr8_77000371	0.752115	0.906124	1.20477	0.45253	0.4519	0.983961
chr8_79766065	-1.55735	-1.85946	1.19398	0.120366	0.1279	0.983961
chr8_80351480	-1.37912	-1.67812	1.21681	0.168813	0.1733	0.983961
chr8_85448229	-0.807853	-1.01483	1.25621	0.41977	0.4294	0.983961
chr8_86477333	0.777471	0.972309	1.25061	0.43745	0.4386	0.983961
chr8_86508719	0.568061	0.669946	1.17936	0.570388	0.5725	0.983961
chr8_99876094	-1.22829	-1.53013	1.24574	0.220232	0.2187	0.983961
chr8_109459567	0.415808	0.506889	1.21905	0.677826	0.6784	0.983961
chr8_109491859	1.02027	1.28574	1.2602	0.308365	0.3093	0.983961
chr8_109644517	0.607867	0.736082	1.21093	0.543703	0.5449	0.983961
chr8_115623645	1.37866	1.67926	1.21803	0.168952	0.1686	0.983961
chr8_120414186	1.13595	1.45635	1.28205	0.256818	0.2588	0.983961
chr8_120518144	0.893776	1.15124	1.28807	0.372107	0.3757	0.983961
chr8_120518551	0.454862	0.549286	1.20759	0.649514	0.6518	0.983961
chr8_124699429	0.50371	0.613769	1.2185	0.614809	0.6202	0.983961
chr8_130115778	0.282605	0.349266	1.23588	0.777661	0.7817	0.983961
chr8_132757308	-0.251875	-0.314321	1.24792	0.801298	0.7975	0.983961
chr8_138139185	-0.481038	-0.575175	1.1957	0.630815	0.6393	0.983961
chr8_142913562	-1.75607	-2.09004	1.19019	0.0800249	0.0856	0.983961
chr8_142913566	-1.75607	-2.09004	1.19019	0.0800249	0.0841	0.983961
chr8_144398491	-1.04948	-1.35433	1.29047	0.294741	0.2948	0.983961
chr8_144464728	-0.287095	-0.372832	1.29864	0.774224	0.7763	0.983961
chr9_4629170	-0.290197	-0.369746	1.27412	0.771852	0.7779	0.983961
chr9_27109315	-0.664766	-0.829052	1.24713	0.506674	0.4979	0.983961
chr9_27291142	0.364998	0.450321	1.23376	0.715352	0.7075	0.983961
chr9_27985812	-0.364276	-0.43899	1.2051	0.71589	0.7157	0.983961
chr9_33354072	-0.251039	-0.318529	1.26885	0.801944	0.8008	0.983961
chr9_35101386	-1.16698	-1.46883	1.25865	0.244078	0.2415	0.983961
chr9_35562331	0.465091	0.584451	1.25664	0.64218	0.6352	0.983961
chr9_74948259	0.689832	0.846433	1.22701	0.490795	0.484	0.983961
chr9_76709219	0.469493	0.565766	1.20506	0.639034	0.6366	0.983961
chr9_79851318	1.1388	1.44692	1.27057	0.255632	0.248	0.983961
chr9_83247877	-0.272119	-0.322694	1.18586	0.785704	0.7832	0.983961
chr9_87859190	0.69194	0.852192	1.2316	0.489472	0.4881	0.983961
chr9_93558423	-0.698412	-0.838759	1.20095	0.485422	0.4877	0.983961
chr9_93663767	0.767966	0.973611	1.26778	0.443069	0.4497	0.983961
chr9_94567455	1.22775	1.50946	1.22946	0.220435	0.2093	0.983961
chr9_95456192	0.339402	0.424848	1.25176	0.734527	0.7312	0.983961
chr9_98210896	-0.552781	-0.677532	1.22568	0.580796	0.5817	0.983961
chr9_104598487	0.791305	0.977543	1.23536	0.429347	0.4288	0.983961
chr9_104802289	0.567521	0.67595	1.19106	0.570754	0.5761	0.983961
chr9_107853622	1.27976	1.58938	1.24194	0.201547	0.1931	0.983961
chr9_116154728	0.575487	0.709409	1.23271	0.565363	0.5664	0.983961
chr9_122849850	0.350288	0.41798	1.19325	0.726351	0.7301	0.983961
chr9_124326449	0.45931	0.588491	1.28125	0.64632	0.647	0.983961
chr9_125220496	-1.08291	-1.25574	1.15959	0.279654	0.2783	0.983961
chr9_127479095	-0.605265	-0.732419	1.21008	0.545428	0.5461	0.983961
chr9_128434626	1.10758	1.39976	1.2638	0.268869	0.2734	0.983961
chr9_128515490	0.299323	0.373901	1.24916	0.764886	0.7662	0.983961
chr9_131602000	-0.234277	-0.289243	1.23462	0.814918	0.8129	0.983961
chr9_133257521	0.352963	0.420836	1.1923	0.724346	0.7239	0.983961
chr9_134843171	0.264313	0.317249	1.20028	0.791707	0.7973	0.983961
chr9_134843386	0.264313	0.317249	1.20028	0.791707	0.7902	0.983961
chr9_134914483	-1.1825	-1.48104	1.25247	0.237879	0.2379	0.983961
chr9_135565629	1.71908	2.09126	1.2165	0.0865587	0.0856	0.983961
chr9_138023718	1.09814	1.33313	1.21399	0.272961	0.2745	0.983961
chr10_3132623	1.31873	1.69737	1.28713	0.188194	0.1954	0.983961
chr10_5748003	1.33319	1.58995	1.19259	0.18341	0.1797	0.983961
chr10_6221039	-0.893249	-1.03798	1.16202	0.372389	0.3681	0.983961
chr10_12167937	1.36745	1.66837	1.22006	0.172434	0.174	0.983961
chr10_17161599	1.19809	1.42044	1.18559	0.231762	0.2292	0.983961
chr10_20852511	0.726813	0.919489	1.2651	0.467867	0.4724	0.983961
chr10_27116431	2.10189	2.54224	1.2095	0.036337	0.0342	0.983961
chr10_29428321	-1.1451	-1.37222	1.19835	0.253017	0.2499	0.983961
chr10_30711380	-1.15969	-1.48336	1.2791	0.247033	0.2397	0.983961
chr10_32663963	-1.29454	-1.58344	1.22317	0.196404	0.1931	0.983961
chr10_58513429	1.17627	1.4169	1.20457	0.240352	0.2441	0.983961
chr10_64826405	0.240585	0.294498	1.2241	0.81003	0.811	0.983961
chr10_70772350	0.584047	0.699767	1.19813	0.559596	0.5629	0.983961
chr10_77637737	-0.569133	-0.702272	1.23393	0.569661	0.5712	0.983961
chr10_88805902	-1.63221	-2.04381	1.25217	0.103609	0.0958	0.983961
chr10_96345916	-1.48485	-1.78158	1.19984	0.138559	0.135	0.983961
chr10_97459647	0.478984	0.590659	1.23315	0.632274	0.6273	0.983961
chr10_102469300	0.384306	0.482849	1.25642	0.701005	0.7007	0.983961
chr10_102685788	-0.836614	-1.01443	1.21254	0.403428	0.4026	0.983961
chr10_103967898	0.495336	0.650678	1.31361	0.6207	0.6235	0.983961
chr10_116604232	-0.662954	-0.780648	1.17753	0.507833	0.5045	0.983961
chr10_118335525	-0.276133	-0.346196	1.25373	0.782623	0.7822	0.983961
chr10_120908841	-1.89153	-2.38744	1.26217	0.0594482	0.056	0.983961
chr10_122455084	-1.43909	-1.66902	1.15977	0.151094	0.1487	0.983961
chr10_122636450	0.419205	0.485475	1.15808	0.675345	0.6684	0.983961
chr10_133184020	-0.871797	-1.06715	1.22409	0.383967	0.3823	0.983961
chr11_380774	-1.26272	-1.50088	1.18861	0.207602	0.2091	0.983961
chr11_704604	1.55901	1.95397	1.25334	0.119973	0.1168	0.983961
chr11_2385854	0.62314	0.80034	1.28437	0.533632	0.533	0.983961
chr11_3641990	-2.31967	-2.73679	1.17982	0.0209817	0.0201	0.983961
chr11_4368174	1.19184	1.51167	1.26835	0.234199	0.2315	0.983961
chr11_4571478	-0.762063	-0.93625	1.22857	0.446579	0.4534	0.983961
chr11_5489193	0.839935	1.0651	1.26808	0.401566	0.408	0.983961
chr11_7701624	-0.740357	-0.901573	1.21775	0.459621	0.458	0.983961
chr11_7702436	-0.424116	-0.512776	1.20905	0.671764	0.6745	0.983961
chr11_8413425	0.903281	1.10732	1.22589	0.36705	0.3647	0.983961
chr11_8623015	-0.467085	-0.591884	1.26719	0.640754	0.6473	0.983961
chr11_8702798	-0.358957	-0.437657	1.21925	0.719862	0.7228	0.983961
chr11_12511744	0.863075	0.99248	1.14993	0.388736	0.3864	0.983961
chr11_17330930	1.21992	1.44274	1.18265	0.223385	0.2265	0.983961
chr11_17353713	0.247435	0.304961	1.23249	0.804729	0.8019	0.983961
chr11_17393230	0.731238	0.868324	1.18747	0.465164	0.4578	0.983961
chr11_17526854	1.07484	1.3309	1.23823	0.283247	0.2838	0.983961
chr11_17846650	-0.44179	-0.5376	1.21687	0.658937	0.6688	0.983961
chr11_20083301	0.805497	0.987178	1.22555	0.421125	0.4143	0.983961
chr11_32430694	-1.35776	-1.70093	1.25275	0.175488	0.183	0.983961
chr11_33559991	-1.08054	-1.3035	1.20635	0.280709	0.2808	0.983961
chr11_47296074	-0.360037	-0.468683	1.30176	0.719054	0.7168	0.983961
chr11_48163419	0.255473	0.329177	1.2885	0.79852	0.8049	0.983961
chr11_50246633	-0.470062	-0.578687	1.23109	0.638628	0.6312	0.983961
chr11_58528275	0.740881	0.943727	1.27379	0.459304	0.4684	0.983961
chr11_60397879	-0.477859	-0.595365	1.2459	0.633074	0.6357	0.983961
chr11_64286376	1.16002	1.3361	1.15179	0.246897	0.2451	0.983961
chr11_64343482	1.20224	1.41365	1.17585	0.230153	0.2225	0.983961
chr11_64736071	-0.627827	-0.789352	1.25728	0.530561	0.5315	0.983961
chr11_64799575	-1.60923	-1.93387	1.20173	0.108543	0.1101	0.983961
chr11_64927037	1.44299	1.76136	1.22063	0.149991	0.1512	0.983961
chr11_65887788	-1.79805	-2.42693	1.34976	0.0731027	0.0756	0.983961
chr11_70103029	2.51919	3.10762	1.23358	0.0122447	0.0126	0.983961
chr11_70170838	0.900955	1.06356	1.18048	0.368283	0.3727	0.983961
chr11_73995869	0.315038	0.406594	1.29062	0.752937	0.75	0.983961
chr11_78493253	0.352517	0.438042	1.24261	0.72468	0.7322	0.983961
chr11_85707548	0.326263	0.42048	1.28878	0.744437	0.7404	0.983961
chr11_93747551	-0.86143	-1.0692	1.24119	0.38964	0.3827	0.983961
chr11_93761712	-0.899969	-1.1513	1.27926	0.368807	0.3602	0.983961
chr11_98565453	0.734748	0.90195	1.22756	0.463026	0.4689	0.983961
chr11_100977098	-0.898455	-1.09514	1.21892	0.369612	0.3798	0.983961
chr11_102799764	1.07107	1.32313	1.23534	0.284939	0.2815	0.983961
chr11_103661479	-1.70714	-2.15836	1.26431	0.0887572	0.0879	0.983961
chr11_108227732	-0.448862	-0.5477	1.2202	0.653832	0.6541	0.983961
chr11_114247527	-0.435637	-0.483398	1.10963	0.663391	0.6624	0.983961
chr11_117181353	1.32504	1.61833	1.22135	0.186095	0.1863	0.983961
chr11_118344360	1.43777	1.81023	1.25905	0.151468	0.152	0.983961
chr11_119274995	0.451673	0.558459	1.23642	0.651808	0.6553	0.983961
chr11_119300340	-0.585444	-0.734331	1.25432	0.558658	0.5669	0.983961
chr11_119300341	-0.585444	-0.734331	1.25432	0.558658	0.562	0.983961
chr11_124481180	-0.801692	-0.953805	1.18974	0.423321	0.4238	0.983961
chr11_125995077	1.20292	1.43901	1.19626	0.229889	0.2294	0.983961
chr11_128768321	-0.845236	-1.08379	1.28223	0.398605	0.3946	0.983961
chr11_129062233	1.52258	1.92876	1.26677	0.128842	0.1312	0.983961
chr11_134161941	-0.700318	-0.891278	1.27268	0.484233	0.4851	0.983961
chr12_865189	-1.27188	-1.60006	1.25803	0.204332	0.2021	0.983961
chr12_1792226	0.779394	0.959113	1.23059	0.436318	0.4261	0.983961
chr12_3680385	0.371427	0.464694	1.25111	0.710563	0.7109	0.983961
chr12_4635471	-1.10128	-1.35768	1.23282	0.271594	0.2696	0.983961
chr12_4635493	-1.10128	-1.35768	1.23282	0.271594	0.2696	0.983961
chr12_6800214	1.06437	1.33483	1.2541	0.287956	0.2884	0.983961
chr12_8935310	1.97642	2.4801	1.25485	0.0489581	0.0499	0.983961
chr12_9733111	-0.52066	-0.672526	1.29168	0.60296	0.6044	0.983961
chr12_21217041	2.06198	2.53567	1.22973	0.0400088	0.0428	0.983961
chr12_21477059	0.344238	0.418311	1.21518	0.730892	0.7308	0.983961
chr12_26682494	0.36029	0.453777	1.25948	0.718866	0.7138	0.983961
chr12_26975661	0.234579	0.283458	1.20837	0.814684	0.8112	0.983961
chr12_27664475	-1.93508	-2.45023	1.26622	0.0538527	0.0547	0.983961
chr12_32796095	-0.932754	-1.08859	1.16707	0.351644	0.3453	0.983961
chr12_47982660	1.03516	1.25831	1.21558	0.301371	0.3093	0.983961
chr12_47995212	-0.267176	-0.323995	1.21267	0.789504	0.7824	0.983961
chr12_48473492	1.6697	1.99299	1.19363	0.0959485	0.0932	0.983961
chr12_48825027	0.244845	0.310087	1.26647	0.806732	0.808	0.983961
chr12_49022263	0.599346	0.767451	1.28048	0.549362	0.5474	0.983961
chr12_52395909	-0.764182	-0.891822	1.16703	0.445317	0.4365	0.983961
chr12_52651839	0.487221	0.603537	1.23873	0.626432	0.6231	0.983961
chr12_56157555	-1.05526	-1.26172	1.19565	0.292096	0.3011	0.983961
chr12_57769521	1.05997	1.2963	1.22296	0.289952	0.2881	0.983961
chr12_57810647	2.42385	3.0543	1.2601	0.0159058	0.0185	0.983961
chr12_65240100	-0.898983	-1.1356	1.26321	0.369332	0.3816	0.983961
chr12_68487783	0.838833	1.0042	1.19714	0.402183	0.3996	0.983961
chr12_69591991	-1.00379	-1.29271	1.28783	0.316233	0.3233	0.983961
chr12_69694305	1.05153	1.30074	1.237	0.293803	0.2906	0.983961
chr12_76805470	-1.05569	-1.29525	1.22692	0.291898	0.2877	0.983961
chr12_78148822	0.702365	0.835895	1.19011	0.482957	0.4796	0.983961
chr12_80495386	-0.395403	-0.503481	1.27334	0.692806	0.692	0.983961
chr12_89472277	-0.911155	-1.14777	1.25968	0.362893	0.3519	0.983961
chr12_92428084	-1.64329	-2.08638	1.26964	0.101296	0.1024	0.983961
chr12_93574577	-0.485806	-0.588807	1.21202	0.627434	0.621	0.983961
chr12_94279733	-0.328387	-0.403769	1.22955	0.742832	0.7381	0.983961
chr12_108789368	-1.04855	-1.28099	1.22167	0.295167	0.2869	0.983961
chr12_108823231	-1.03068	-1.27057	1.23274	0.30346	0.3047	0.983961
chr12_109425916	0.547483	0.664897	1.21446	0.584425	0.5817	0.983961
chr12_109445364	1.1079	1.31533	1.18723	0.26873	0.2626	0.983961
chr12_111842941	1.36628	1.68204	1.23111	0.172802	0.174	0.983961
chr12_119125483	0.25557	0.301357	1.17916	0.798446	0.7982	0.983961
chr12_119153371	-0.997664	-1.07789	1.08042	0.319189	0.3213	0.983961
chr12_120368326	-0.294592	-0.356681	1.21076	0.768495	0.7675	0.983961
chr12_120579671	-0.533077	-0.66657	1.25042	0.594347	0.5884	0.983961
chr12_122137660	0.547654	0.651071	1.18883	0.584307	0.5845	0.983961
chr12_131725387	0.941292	1.17945	1.25301	0.347259	0.3439	0.983961
chr12_131756392	-0.241259	-0.294251	1.21965	0.809508	0.814	0.983961
chr13_19290754	0.462131	0.567294	1.22756	0.644299	0.6502	0.983961
chr13_20141791	-0.33734	-0.429898	1.27438	0.73608	0.7333	0.983961
chr13_21319483	0.656925	0.826558	1.25822	0.511697	0.5129	0.983961
chr13_24884129	-0.295858	-0.374988	1.26746	0.767529	0.7624	0.983961
chr13_30713842	-0.56307	-0.729027	1.29474	0.573778	0.571	0.983961
chr13_32341273	-0.424281	-0.530494	1.25034	0.671643	0.6747	0.983961
chr13_36253955	0.364472	0.45125	1.23809	0.715744	0.7103	0.983961
chr13_36296003	1.51648	1.8039	1.18953	0.130376	0.1291	0.983961
chr13_46791315	1.53194	1.92091	1.25391	0.126516	0.127	0.983961
chr13_48502952	-0.502288	-0.635003	1.26422	0.615807	0.6125	0.983961
chr13_49526491	-0.984259	-1.18814	1.20714	0.325725	0.3195	0.983961
chr13_49526501	-0.984259	-1.18814	1.20714	0.325725	0.3284	0.983961
chr13_58751962	-0.486744	-0.578231	1.18796	0.62677	0.6219	0.983961
chr13_77017068	2.14037	2.51245	1.17384	0.0330731	0.0326	0.983961
chr13_83877373	0.601485	0.726405	1.20769	0.547939	0.5428	0.983961
chr13_87894736	1.39844	1.67641	1.19877	0.162939	0.1683	0.983961
chr13_87895430	1.36558	1.66823	1.22162	0.173021	0.1723	0.983961
chr13_101827950	-1.2265	-1.46911	1.19781	0.220905	0.2278	0.983961
chr13_102643135	0.344857	0.420658	1.2198	0.730426	0.7325	0.983961
chr13_102649269	0.358528	0.442553	1.23436	0.720183	0.7245	0.983961
chr13_108793732	-1.43726	-1.74134	1.21157	0.151613	0.1565	0.983961
chr13_113033972	-1.19699	-1.48696	1.24224	0.232187	0.2296	0.983961
chr13_114200570	1.2129	1.52402	1.25651	0.226053	0.23	0.983961
chr14_20060289	-0.899263	-1.12479	1.25079	0.369182	0.3642	0.983961
chr14_21076683	1.30975	1.55969	1.19084	0.191212	0.1882	0.983961
chr14_21088804	0.602553	0.743449	1.23383	0.547229	0.5473	0.983961
chr14_23104905	-0.326753	-0.40451	1.23797	0.744066	0.7393	0.983961
chr14_24190202	-0.927115	-1.11869	1.20663	0.354559	0.3554	0.983961
chr14_24326025	-1.13052	-1.39837	1.23692	0.259096	0.2525	0.983961
chr14_24326379	0.830976	1.0145	1.22086	0.406601	0.4078	0.983961
chr14_36657666	-0.302913	-0.380324	1.25555	0.762151	0.764	0.983961
chr14_39074610	-2.18011	-2.73726	1.25556	0.0299713	0.03	0.983961
chr14_50112762	-0.79251	-1.02348	1.29144	0.428645	0.432	0.983961
chr14_50905380	1.18464	1.41858	1.19748	0.237031	0.244	0.983961
chr14_50911872	1.45156	1.76443	1.21554	0.147595	0.1454	0.983961
chr14_58012155	0.663415	0.844063	1.2723	0.507538	0.5068	0.983961
chr14_64803496	-0.674345	-0.861649	1.27776	0.500574	0.5026	0.983961
chr14_64943482	0.563043	0.695327	1.23495	0.573796	0.5734	0.983961
chr14_74889064	-1.24841	-1.44258	1.15553	0.212784	0.2186	0.983961
chr14_91285444	0.653923	0.798209	1.22065	0.513627	0.5201	0.983961
chr14_92492158	1.2687	1.58915	1.25259	0.205463	0.2074	0.983961
chr14_95444632	0.953797	1.21282	1.27157	0.3409	0.3391	0.983961
chr14_100550659	0.93714	1.1318	1.20771	0.349387	0.3468	0.983961
chr14_103339610	-1.19803	-1.48878	1.2427	0.231785	0.2347	0.983961
chr14_103448878	0.728005	0.868181	1.19255	0.467138	0.4619	0.983961
chr14_103448888	0.728005	0.868181	1.19255	0.467138	0.47	0.983961
chr14_104756857	0.448175	0.569844	1.27148	0.654327	0.6471	0.983961
chr14_105529712	0.619551	0.783049	1.2639	0.53599	0.5336	0.983961
chr15_22824672	0.324724	0.395454	1.21781	0.7456	0.7439	0.983961
chr15_41844838	0.272994	0.357075	1.308	0.785033	0.7819	0.983961
chr15_42004914	0.414082	0.50698	1.22435	0.679089	0.6786	0.983961
chr15_50229068	-0.913306	-1.16166	1.27193	0.361763	0.3651	0.983961
chr15_50912197	1.79007	2.14585	1.19876	0.07438	0.0752	0.983961
chr15_51208549	-1.18755	-1.47967	1.24598	0.235882	0.2347	0.983961
chr15_52229332	0.746917	0.901959	1.20758	0.455657	0.4507	0.983961
chr15_57231365	0.974024	1.21476	1.24716	0.330774	0.3283	0.983961
chr15_58183893	1.24758	1.56806	1.25688	0.213089	0.2135	0.983961
chr15_63154000	1.61008	1.96402	1.21983	0.108358	0.1069	0.983961
chr15_70984141	1.14302	1.46738	1.28377	0.253875	0.2581	0.983961
chr15_71859883	-2.40885	-2.97582	1.23537	0.0165623	0.0165	0.983961
chr15_72756573	-1.35126	-1.64426	1.21683	0.177557	0.1774	0.983961
chr15_78764184	-2.7194	-3.32324	1.22205	0.00689363	0.0063	0.983961
chr15_81362416	0.907168	1.17231	1.29228	0.364994	0.3677	0.983961
chr15_89261958	1.77127	2.20354	1.24405	0.0774593	0.0854	0.983961
chr15_91000051	-0.393363	-0.480258	1.2209	0.694311	0.6969	0.983961
chr15_92734209	1.27395	1.58014	1.24035	0.203597	0.2037	0.983961
chr15_92734220	-1.36452	-1.72585	1.2648	0.173354	0.1693	0.983961
chr15_92734226	-1.36452	-1.72585	1.2648	0.173354	0.1735	0.983961
chr15_98960292	1.08508	1.27739	1.17724	0.278696	0.2753	0.983961
chr15_98960297	-0.916786	-1.13698	1.24018	0.359939	0.3493	0.983961
chr15_98968575	0.944701	1.11812	1.18357	0.345518	0.3541	0.983961
chr15_99973167	-0.30538	-0.369202	1.20899	0.760274	0.7539	0.983961
chr15_99973382	-0.28711	-0.345621	1.20379	0.774212	0.7781	0.983961
chr15_100455871	-1.10736	-1.321	1.19293	0.268963	0.2729	0.983961
chr16_130407	-0.554703	-0.673279	1.21376	0.579482	0.5762	0.983961
chr16_376004	-1.2962	-1.56552	1.20778	0.195833	0.1918	0.983961
chr16_1450707	0.87379	1.09953	1.25835	0.382882	0.3865	0.983961
chr16_1772796	-0.376459	-0.460615	1.22355	0.706823	0.7121	0.983961
chr16_2771987	-1.76827	-2.25647	1.27609	0.0779603	0.0738	0.983961
chr16_4990969	-0.297491	-0.36167	1.21573	0.766283	0.7667	0.983961
chr16_31331467	0.933117	1.19283	1.27832	0.351456	0.3524	0.983961
chr16_50312837	-0.278368	-0.336634	1.20931	0.780908	0.7797	0.983961
chr16_57957219	0.995539	1.22412	1.22961	0.320219	0.3143	0.983961
chr16_64948568	1.4581	1.86949	1.28214	0.145785	0.1531	0.983961
chr16_75372518	-0.853405	-1.01192	1.18575	0.394067	0.4045	0.983961
chr16_75464354	-1.53172	-1.80625	1.17923	0.126571	0.1267	0.983961
chr16_75475414	-0.981818	-1.17743	1.19924	0.326924	0.3237	0.983961
chr16_75478398	-1.20297	-1.45679	1.21099	0.22987	0.2319	0.983961
chr16_76878493	-0.254616	-0.328884	1.29169	0.799182	0.7959	0.983961
chr16_77247882	-1.21708	-1.55406	1.27688	0.224463	0.221	0.983961
chr16_81870828	1.21174	1.55172	1.28057	0.226497	0.2257	0.983961
chr16_84195006	-0.569765	-0.711828	1.24933	0.569233	0.5616	0.983961
chr16_84439398	-0.710804	-0.913223	1.28477	0.477718	0.4632	0.983961
chr16_88734137	-1.81676	-2.16365	1.19094	0.0701804	0.0714	0.983961
chr16_89102811	-0.588092	-0.688454	1.17066	0.556881	0.5597	0.983961
chr16_89711794	-0.260194	-0.314287	1.2079	0.79488	0.8018	0.983961
chr17_2685428	-0.841748	-1.04931	1.24659	0.400552	0.4074	0.983961
chr17_2734972	-0.332925	-0.417235	1.25324	0.739407	0.7351	0.983961
chr17_3386658	0.481461	0.585296	1.21567	0.630515	0.6337	0.983961
chr17_3446340	-0.840713	-0.995834	1.18451	0.401131	0.4053	0.983961
chr17_4607305	-0.39996	-0.481756	1.20451	0.689451	0.6835	0.983961
chr17_4785899	1.19162	1.35283	1.13528	0.234284	0.2356	0.983961
chr17_4887506	0.532367	0.631857	1.18688	0.594838	0.5968	0.983961
chr17_4898960	0.354903	0.414819	1.16882	0.722894	0.7264	0.983961
chr17_7289736	-1.13296	-1.37237	1.21132	0.258073	0.2577	0.983961
chr17_7387214	0.49035	0.601777	1.22724	0.624219	0.6311	0.983961
chr17_7387468	0.49035	0.601777	1.22724	0.624219	0.6185	0.983961
chr17_7627934	-1.05583	-1.22299	1.15831	0.291833	0.2913	0.983961
chr17_8509996	-1.00136	-1.18056	1.17895	0.317402	0.3142	0.983961
chr17_10630278	-0.706749	-0.891689	1.26168	0.480232	0.477	0.983961
chr17_10647528	-0.722691	-0.907045	1.25509	0.470393	0.4734	0.983961
chr17_11793732	-0.26482	-0.333544	1.25951	0.791317	0.7922	0.983961
chr17_12715310	0.461713	0.563959	1.22145	0.644598	0.6511	0.983961
chr17_19677447	-0.4319	-0.523149	1.21128	0.666103	0.6589	0.983961
chr17_21004768	-1.46173	-1.63659	1.11962	0.144786	0.1439	0.983961
chr17_21018225	-1.41637	-1.57338	1.11085	0.15763	0.1541	0.983961
chr17_35574898	-0.974841	-1.17515	1.20548	0.330369	0.3292	0.983961
chr17_40701882	1.89612	2.39802	1.2647	0.058837	0.0557	0.983961
chr17_41460036	-0.593117	-0.716273	1.20764	0.553518	0.5518	0.983961
chr17_41480429	0.411293	0.513343	1.24812	0.68113	0.6775	0.983961
chr17_43754075	-0.315394	-0.371536	1.17801	0.752666	0.7474	0.983961
chr17_58520852	-0.725554	-0.911751	1.25663	0.468637	0.4728	0.983961
chr17_59605680	0.608001	0.766424	1.26056	0.543614	0.5468	0.983961
chr17_59684023	0.449711	0.573903	1.27616	0.65322	0.6511	0.983961
chr17_59914784	0.513258	0.651023	1.26841	0.608122	0.605	0.983961
chr17_73242510	0.585788	0.679639	1.16021	0.558427	0.561	0.983961
chr17_74836843	-1.63502	-1.91743	1.17273	0.10302	0.099	0.983961
chr17_75620131	-0.278244	-0.353696	1.27117	0.781003	0.7807	0.983961
chr17_75817100	-1.3309	-1.67091	1.25548	0.184161	0.1871	0.983961
chr17_76080046	-1.59014	-1.88306	1.18421	0.112782	0.116	0.983961
chr17_77488118	1.19749	1.47463	1.23143	0.231992	0.2312	0.983961
chr17_79090923	0.533842	0.683353	1.28006	0.593818	0.5878	0.983961
chr17_80213922	0.350417	0.420987	1.20139	0.726254	0.7298	0.983961
chr18_196926	-0.508585	-0.587647	1.15545	0.61139	0.6133	0.983961
chr18_204816	-0.794756	-0.964951	1.21415	0.427339	0.4252	0.983961
chr18_5956503	1.37174	1.68627	1.22929	0.171095	0.176	0.983961
chr18_7117881	0.321381	0.414196	1.2888	0.748129	0.7513	0.983961
chr18_8412857	0.965149	1.18185	1.22453	0.335192	0.3363	0.983961
chr18_8809420	-0.667045	-0.8123	1.21776	0.505219	0.5138	0.983961
chr18_10726608	0.554306	0.703733	1.26957	0.579753	0.5813	0.983961
chr18_12091773	1.81918	2.28069	1.25369	0.0698099	0.0714	0.983961
chr18_13883732	0.417753	0.518245	1.24055	0.676405	0.6734	0.983961
chr18_22984837	-0.687507	-0.858491	1.2487	0.492257	0.4875	0.983961
chr18_36681618	-0.239518	-0.285781	1.19315	0.810856	0.8088	0.983961
chr18_44876705	-0.858265	-1.06229	1.23772	0.391383	0.3949	0.983961
chr18_45992212	0.485246	0.597983	1.23233	0.627831	0.6316	0.983961
chr18_46029228	0.280327	0.350298	1.2496	0.779406	0.781	0.983961
chr18_46253735	-1.43257	-1.81897	1.26972	0.152947	0.1487	0.983961
chr18_49879055	-1.72219	-2.13572	1.24012	0.085993	0.0861	0.983961
chr18_53402728	1.67653	2.09025	1.24677	0.0946012	0.0948	0.983961
chr18_57476792	0.645257	0.797443	1.23585	0.519219	0.5152	0.983961
chr18_63588883	1.10309	1.37577	1.2472	0.270809	0.2669	0.983961
chr18_75209152	0.624847	0.734597	1.17564	0.532513	0.5261	0.983961
chr18_77437079	0.404438	0.487026	1.2042	0.686158	0.6813	0.983961
chr18_79863691	1.67055	2.12443	1.27169	0.0957784	0.0999	0.983961
chr19_373618	-0.612302	-0.762959	1.24605	0.540769	0.5413	0.983961
chr19_1067246	0.339843	0.41454	1.2198	0.734196	0.7409	0.983961
chr19_1535194	2.06294	2.4532	1.18918	0.0399171	0.0416	0.983961
chr19_2341104	-0.272502	-0.345243	1.26694	0.78541	0.7821	0.983961
chr19_3819300	-0.978365	-1.25057	1.27823	0.328626	0.3346	0.983961
chr19_3922288	-0.427242	-0.516624	1.20921	0.669488	0.6761	0.983961
chr19_4363567	0.477362	0.602524	1.26219	0.633427	0.6301	0.983961
chr19_4844653	-0.900967	-1.15247	1.27915	0.368277	0.3653	0.983961
chr19_5746110	0.338588	0.43148	1.27435	0.73514	0.7301	0.983961
chr19_8174795	-0.572765	-0.729747	1.27408	0.567202	0.5666	0.983961
chr19_8256444	0.299129	0.379953	1.2702	0.765034	0.7545	0.983961
chr19_8886513	-0.499464	-0.634648	1.27066	0.617793	0.6194	0.983961
chr19_9341350	0.458359	0.569879	1.2433	0.647002	0.6459	0.983961
chr19_10154209	0.804017	0.97743	1.21568	0.421978	0.426	0.983961
chr19_12865667	0.660531	0.822103	1.24461	0.509384	0.5092	0.983961
chr19_14073901	-1.16383	-1.40801	1.20981	0.245352	0.2506	0.983961
chr19_14470944	-0.653077	-0.811345	1.24234	0.514171	0.5213	0.983961
chr19_17403837	-1.19926	-1.5268	1.27311	0.231304	0.2303	0.983961
chr19_18606579	0.476464	0.560113	1.17556	0.634066	0.6358	0.983961
chr19_18924350	0.924997	1.13858	1.23091	0.355658	0.3464	0.983961
chr19_20004838	-0.543173	-0.655733	1.20723	0.587385	0.5849	0.983961
chr19_20151651	0.532561	0.654846	1.22962	0.594704	0.5956	0.983961
chr19_20547969	0.519824	0.621166	1.19495	0.603542	0.5993	0.983961
chr19_21638877	-0.736362	-0.915803	1.24368	0.462045	0.4582	0.983961
chr19_32826678	-1.52865	-1.8669	1.22128	0.127331	0.1305	0.983961
chr19_33130087	0.674386	0.818886	1.21427	0.500548	0.5006	0.983961
chr19_35267372	1.45635	1.84612	1.26763	0.146266	0.1469	0.983961
chr19_38504107	-0.591776	-0.739662	1.2499	0.554415	0.5532	0.983961
chr19_38506724	-0.848022	-1.05182	1.24032	0.397054	0.3952	0.983961
chr19_38738228	-1.3141	-1.68275	1.28053	0.189745	0.1839	0.983961
chr19_39425470	-0.302095	-0.363335	1.20272	0.762774	0.758	0.983961
chr19_39875963	-0.455576	-0.557728	1.22423	0.649001	0.6462	0.983961
chr19_41422962	-0.653481	-0.787457	1.20502	0.513911	0.5192	0.983961
chr19_43170253	0.370891	0.479102	1.29176	0.710962	0.7137	0.983961
chr19_43990222	0.610396	0.718033	1.17634	0.542028	0.5461	0.983961
chr19_44949437	0.280671	0.336351	1.19838	0.779142	0.7791	0.983961
chr19_44962106	0.587489	0.69643	1.18543	0.557286	0.5548	0.983961
chr19_46312446	-2.37862	-2.97261	1.24972	0.0179584	0.0156	0.983961
chr19_48481921	1.47413	1.75127	1.188	0.14142	0.1407	0.983961
chr19_49806603	0.761255	0.891545	1.17115	0.44706	0.4417	0.983961
chr19_49896127	0.389202	0.456309	1.17242	0.697383	0.6958	0.983961
chr19_51034647	-0.501184	-0.626898	1.25083	0.616583	0.6199	0.983961
chr19_51501537	-0.522984	-0.650875	1.24454	0.601344	0.5993	0.983961
chr19_51702577	-2.25471	-2.79709	1.24055	0.0248207	0.0232	0.983961
chr19_52951222	-0.905874	-1.08685	1.19978	0.365678	0.3672	0.983961
chr19_52980822	1.01301	1.23393	1.21808	0.311814	0.3151	0.983961
chr19_53110078	1.2762	1.5828	1.24025	0.202802	0.2007	0.983961
chr19_53223847	0.58143	0.691023	1.18849	0.561356	0.5592	0.983961
chr19_53376308	-0.53494	-0.651849	1.21855	0.59306	0.5963	0.983961
chr19_55490435	-0.50327	-0.638418	1.26854	0.615118	0.6128	0.983961
chr19_55578542	-0.259734	-0.331663	1.27693	0.795234	0.794	0.983961
chr19_56225182	1.03398	1.2368	1.19616	0.301921	0.3083	0.983961
chr19_57477298	-0.307387	-0.380305	1.23722	0.758747	0.7569	0.983961
chr19_58262857	-0.721028	-0.867956	1.20378	0.471414	0.4643	0.983961
chr19_58286217	-1.4213	-1.69875	1.19521	0.156194	0.1596	0.983961
chr20_145669	-0.780208	-0.935247	1.19872	0.43584	0.4418	0.983961
chr20_764018	-1.85805	-2.31874	1.24794	0.0640714	0.0673	0.983961
chr20_2467927	0.903229	1.11871	1.23857	0.367077	0.3722	0.983961
chr20_2817118	-2.44968	-3.07431	1.25498	0.014829	0.013	0.983961
chr20_18142440	-1.61529	-1.99636	1.23591	0.107223	0.1043	0.983961
chr20_18561055	0.401099	0.470742	1.17363	0.688612	0.6962	0.983961
chr20_20159307	0.580317	0.694481	1.19673	0.562106	0.559	0.983961
chr20_21126073	1.41209	1.76254	1.24818	0.158886	0.1623	0.983961
chr20_34581691	-0.284361	-0.350687	1.23324	0.776316	0.7773	0.983961
chr20_35135088	-1.79625	-2.15254	1.19835	0.0733895	0.0739	0.983961
chr20_38761612	0.886079	1.08029	1.21918	0.376234	0.3773	0.983961
chr20_38766152	1.11057	1.37606	1.23905	0.267578	0.2695	0.983961
chr20_45348426	0.671568	0.830414	1.23653	0.502339	0.5077	0.983961
chr20_45840343	-0.894349	-1.11125	1.24252	0.371801	0.3651	0.983961
chr20_49036827	1.36837	1.76213	1.28776	0.172147	0.1708	0.983961
chr20_49254740	-0.263568	-0.332963	1.26329	0.792281	0.7938	0.983961
chr20_58714255	0.369709	0.455936	1.23323	0.711841	0.7085	0.983961
chr21_17594406	-1.6088	-1.96106	1.21895	0.108636	0.1074	0.983961
chr21_26843507	-0.879188	-1.0428	1.1861	0.379953	0.3903	0.983961
chr21_26843517	-0.879188	-1.0428	1.1861	0.379953	0.3782	0.983961
chr21_31996098	-0.768576	-0.913735	1.18887	0.442707	0.4445	0.983961
chr21_32631618	0.583148	0.718988	1.23294	0.560201	0.562	0.983961
chr21_32678629	1.00134	1.2328	1.23115	0.317413	0.3125	0.983961
chr21_32678631	1.00134	1.2328	1.23115	0.317413	0.3088	0.983961
chr21_36487368	-0.393848	-0.496028	1.25944	0.693953	0.6873	0.983961
chr21_39225289	0.349277	0.446232	1.27759	0.727109	0.7329	0.983961
chr21_41043849	-0.281534	-0.353881	1.25698	0.778481	0.7795	0.983961
chr21_42768139	-1.04929	-1.28756	1.22708	0.29483	0.302	0.983961
chr21_45496602	-1.6483	-1.98364	1.20344	0.100263	0.1039	0.983961
chr21_46245202	0.672387	0.840548	1.2501	0.501818	0.4964	0.983961
chr21_46324123	-0.438448	-0.547066	1.24773	0.661355	0.6692	0.983961
chr22_19788636	-0.414582	-0.540802	1.30445	0.678723	0.6827	0.983961
chr22_20537211	0.764693	0.994142	1.30005	0.445013	0.4483	0.983961
chr22_20587932	0.384834	0.466903	1.21326	0.700614	0.6981	0.983961
chr22_20621310	1.09917	1.38505	1.26009	0.272514	0.2799	0.983961
chr22_20726433	-0.862882	-1.07065	1.24079	0.388843	0.3852	0.983961
chr22_20977215	-0.442872	-0.533278	1.20413	0.658154	0.6639	0.983961
chr22_22185959	1.37537	1.71317	1.2456	0.169968	0.1682	0.983961
chr22_23619555	-0.782801	-0.967704	1.23621	0.434317	0.4357	0.983961
chr22_24895215	0.470267	0.586998	1.24822	0.638481	0.6375	0.983961
chr22_31580465	0.623582	0.766819	1.2297	0.533342	0.529	0.983961
chr22_37311859	-0.648509	-0.789483	1.21738	0.517117	0.5148	0.983961
chr22_38111411	1.1056	1.34527	1.21677	0.269721	0.2671	0.983961
chr22_40586884	-1.33711	-1.69615	1.26852	0.182128	0.1855	0.983961
chr22_41221156	-1.54457	-1.88949	1.22331	0.123429	0.1211	0.983961
chr22_43128481	0.578815	0.704396	1.21696	0.563118	0.5613	0.983961
chr22_43222626	0.337283	0.417799	1.23872	0.736123	0.7339	0.983961
chr22_44163835	-0.760463	-0.923135	1.21391	0.447533	0.4524	0.983961
chr22_50085821	0.925894	1.10332	1.19163	0.355192	0.3524	0.983961
chr22_50265143	1.569	1.85834	1.18441	0.117627	0.1195	0.983961
chr22_50487003	-0.728782	-0.888175	1.21871	0.466663	0.471	0.983961
chr17_69516783	-0.23094	-0.291565	1.26252	0.817508	0.8152	0.985123
chr3_73063768	-0.227455	-0.269017	1.18273	0.820214	0.8174	0.985721
chr4_67755867	-0.223678	-0.278252	1.24399	0.823149	0.8166	0.985721
chr5_149217130	-0.225647	-0.283448	1.25616	0.821619	0.8275	0.985721
chr8_33499043	-0.224619	-0.261645	1.16484	0.822418	0.8255	0.985721
chr17_7069480	0.226605	0.284573	1.25581	0.820874	0.8202	0.985721
chr20_34470169	0.220309	0.27037	1.22723	0.82577	0.8251	0.987625
chr1_11021997	0.203531	0.247839	1.2177	0.838848	0.8337	0.987764
chr1_16975405	-0.167659	-0.199206	1.18817	0.866957	0.8656	0.987764
chr1_23640404	0.0661718	0.0816761	1.2343	0.947282	0.9492	0.987764
chr1_27942322	0.130012	0.157481	1.21129	0.896638	0.8982	0.987764
chr1_147276344	-0.126967	-0.156166	1.22997	0.899046	0.8955	0.987764
chr1_150226707	-0.0837352	-0.105459	1.25943	0.933319	0.9304	0.987764
chr1_151401676	-0.163582	-0.191157	1.16857	0.870162	0.8622	0.987764
chr1_161853407	-0.0717403	-0.0819757	1.14267	0.942853	0.9438	0.987764
chr1_171116174	0.0587281	0.0719655	1.2254	0.953205	0.9495	0.987764
chr1_176133917	-0.151583	-0.19146	1.26307	0.87961	0.8855	0.987764
chr1_231364607	0.113678	0.141564	1.24531	0.909564	0.9122	0.987764
chr1_236547874	-0.204504	-0.232864	1.13868	0.838089	0.8449	0.987764
chr1_237387941	-0.0817306	-0.105189	1.28702	0.934912	0.9299	0.987764
chr1_247183453	0.0818911	0.104952	1.2816	0.934784	0.9367	0.987764
chr1_247185498	0.108502	0.139562	1.28626	0.913665	0.9137	0.987764
chr2_28626594	-0.125303	-0.153978	1.22885	0.900361	0.897	0.987764
chr2_32137010	0.11537	0.144702	1.25424	0.908223	0.9132	0.987764
chr2_156326699	0.188292	0.232322	1.23384	0.850766	0.8534	0.987764
chr2_185813514	-0.0970529	-0.115817	1.19334	0.922745	0.9176	0.987764
chr2_190310913	-0.0999824	-0.120572	1.20593	0.92042	0.9179	0.987764
chr2_219550873	0.129566	0.167008	1.28898	0.89699	0.9014	0.987764
chr3_98312723	0.105473	0.13295	1.26051	0.916066	0.9134	0.987764
chr3_98580104	-0.166632	-0.205548	1.23354	0.867764	0.8709	0.987764
chr3_184055010	-0.199796	-0.244785	1.22517	0.841765	0.8425	0.987764
chr3_196708002	0.0856155	0.0992421	1.15916	0.931825	0.934	0.987764
chr4_2438029	-0.0632205	-0.0800955	1.26692	0.94963	0.9433	0.987764
chr4_15093995	-0.106645	-0.123757	1.16045	0.915136	0.9205	0.987764
chr4_39514010	0.126143	0.1547	1.22638	0.899697	0.8968	0.987764
chr4_128855828	0.200984	0.234281	1.16567	0.840838	0.8426	0.987764
chr4_188270681	0.0932666	0.110457	1.18431	0.92575	0.9271	0.987764
chr5_15616093	-0.092059	-0.118227	1.28426	0.926708	0.9237	0.987764
chr5_64800219	0.214593	0.257859	1.20162	0.83022	0.8342	0.987764
chr5_76664993	-0.177398	-0.216125	1.21831	0.859307	0.862	0.987764
chr5_103028838	-0.111013	-0.141769	1.27705	0.911675	0.9135	0.987764
chr5_147397884	0.109838	0.131541	1.19759	0.912606	0.918	0.987764
chr5_148315720	-0.0804408	-0.0995272	1.23727	0.935936	0.9338	0.987764
chr6_3738663	0.20974	0.267416	1.27499	0.834003	0.8353	0.987764
chr6_25726101	0.112313	0.139235	1.2397	0.910645	0.9091	0.987764
chr6_36072865	0.128276	0.151698	1.18259	0.898011	0.8996	0.987764
chr6_52413035	0.0717594	0.0911795	1.27063	0.942838	0.9476	0.987764
chr6_97010244	0.150306	0.179783	1.19611	0.880617	0.8741	0.987764
chr7_23754520	0.0950218	0.119256	1.25504	0.924356	0.9252	0.987764
chr7_23815219	-0.183512	-0.222002	1.20975	0.854512	0.8526	0.987764
chr7_36420810	0.171492	0.211	1.23038	0.863944	0.8564	0.987764
chr7_57148098	-0.167126	-0.213998	1.28046	0.867375	0.8646	0.987764
chr7_57150160	-0.167126	-0.213998	1.28046	0.867375	0.8715	0.987764
chr7_66643165	0.0983887	0.122458	1.24463	0.921685	0.9221	0.987764
chr7_88171493	-0.16288	-0.198167	1.21664	0.870714	0.8668	0.987764
chr7_102280022	-0.12325	-0.153651	1.24666	0.901985	0.9027	0.987764
chr7_129451774	-0.180304	-0.221215	1.2269	0.857027	0.859	0.987764
chr7_148614023	-0.158252	-0.199375	1.25986	0.874357	0.8755	0.987764
chr7_149818100	-0.0934265	-0.114073	1.221	0.925623	0.9272	0.987764
chr7_157548862	-0.09444	-0.112775	1.19414	0.924818	0.9292	0.987764
chr8_17969751	0.160518	0.199296	1.24158	0.872573	0.8667	0.987764
chr8_58939609	0.152776	0.185468	1.21398	0.87867	0.8736	0.987764
chr8_69682495	-0.0849453	-0.101096	1.19013	0.932358	0.9372	0.987764
chr8_90951238	-0.161113	-0.205264	1.27403	0.872105	0.8723	0.987764
chr8_102652082	-0.0768895	-0.0919197	1.19548	0.938759	0.942	0.987764
chr8_144249054	0.0917284	0.114089	1.24377	0.926971	0.93	0.987764
chr9_17457514	0.196945	0.246372	1.25096	0.843994	0.8412	0.987764
chr9_72925360	0.0628142	0.075705	1.20522	0.949953	0.9514	0.987764
chr9_128446004	0.217611	0.275933	1.26801	0.827869	0.8284	0.987764
chr9_132298067	0.1227	0.154011	1.25519	0.902421	0.901	0.987764
chr10_121965186	-0.115729	-0.141784	1.22514	0.907939	0.9033	0.987764
chr11_33092364	0.065282	0.0791256	1.21206	0.94799	0.9462	0.987764
chr11_45923443	0.117227	0.141211	1.2046	0.906753	0.9083	0.987764
chr11_62371275	0.132563	0.159764	1.20519	0.894622	0.8952	0.987764
chr11_64223524	0.0724492	0.0871749	1.20326	0.942289	0.9416	0.987764
chr11_66003579	0.212562	0.249788	1.17513	0.831802	0.8331	0.987764
chr11_79988824	-0.179755	-0.227935	1.26803	0.857458	0.8567	0.987764
chr11_90205447	0.120709	0.155297	1.28654	0.903996	0.9008	0.987764
chr11_108474788	-0.189412	-0.231675	1.22312	0.849889	0.8495	0.987764
chr12_22062474	-0.153547	-0.189054	1.23124	0.878062	0.8797	0.987764
chr12_27470500	-0.209192	-0.251785	1.20361	0.83443	0.8349	0.987764
chr12_52949677	0.0852519	0.103957	1.21941	0.932114	0.933	0.987764
chr12_53954787	0.0942886	0.117186	1.24284	0.924938	0.9268	0.987764
chr12_75423034	-0.14423	-0.176873	1.22632	0.885409	0.89	0.987764
chr12_96685316	-0.0728571	-0.0883371	1.21247	0.941965	0.9423	0.987764
chr12_109407973	0.104126	0.125054	1.20099	0.917134	0.9188	0.987764
chr12_122129662	0.1664	0.201602	1.21155	0.867946	0.8688	0.987764
chr13_20138607	0.140182	0.177351	1.26515	0.888604	0.8934	0.987764
chr13_27435283	-0.152481	-0.178025	1.16752	0.878902	0.8817	0.987764
chr13_75845285	-0.136085	-0.168781	1.24026	0.891838	0.8915	0.987764
chr14_20452201	-0.189269	-0.228026	1.20477	0.850001	0.8473	0.987764
chr14_24367748	-0.175953	-0.213029	1.21072	0.860441	0.8636	0.987764
chr14_50858176	-0.16406	-0.196105	1.19533	0.869787	0.8657	0.987764
chr14_75280704	0.10403	0.127827	1.22875	0.91721	0.9171	0.987764
chr14_91475743	-0.0583448	-0.0717729	1.23015	0.95351	0.9546	0.987764
chr15_55588588	-0.188926	-0.211077	1.11725	0.850269	0.854	0.987764
chr15_73302748	0.165125	0.209631	1.26953	0.868949	0.8688	0.987764
chr15_101331736	0.146593	0.174415	1.18979	0.883545	0.8804	0.987764
chr16_1499342	-0.193643	-0.240192	1.24039	0.846577	0.8504	0.987764
chr16_80988598	-0.181354	-0.234803	1.29473	0.856204	0.8547	0.987764
chr16_84854913	-0.14097	-0.183219	1.2997	0.887982	0.8878	0.987764
chr16_84977817	0.205312	0.241597	1.17673	0.837458	0.84	0.987764
chr16_90043348	-0.0937889	-0.11844	1.26283	0.925335	0.9229	0.987764
chr17_4540147	0.058198	0.0673019	1.15643	0.953627	0.9541	0.987764
chr17_48895117	0.114874	0.144917	1.26154	0.908617	0.9092	0.987764
chr17_48933433	0.185783	0.232831	1.25324	0.852731	0.8539	0.987764
chr17_48936355	0.193268	0.234721	1.21449	0.846871	0.8503	0.987764
chr17_50081222	0.0761773	0.0969398	1.27255	0.939325	0.9382	0.987764
chr17_57046506	-0.211886	-0.246011	1.16105	0.83233	0.8358	0.987764
chr17_75486029	-0.177818	-0.231388	1.30126	0.858977	0.8585	0.987764
chr17_80107727	-0.0915672	-0.106027	1.15791	0.927099	0.9279	0.987764
chr17_82716963	-0.126703	-0.154077	1.21605	0.899254	0.898	0.987764
chr18_36512689	0.184054	0.230252	1.251	0.854086	0.8603	0.987764
chr18_36512693	0.163089	0.204187	1.25199	0.87055	0.8664	0.987764
chr19_8903729	-0.135263	-0.166476	1.23076	0.892489	0.8964	0.987764
chr19_37699944	0.0693594	0.0911468	1.31412	0.944746	0.9498	0.987764
chr19_41684101	0.194506	0.234217	1.20417	0.845902	0.851	0.987764
chr19_44085846	0.0724281	0.091914	1.26904	0.942306	0.9381	0.987764
chr19_47740788	0.0997493	0.117781	1.18077	0.920605	0.9247	0.987764
chr19_47741435	0.11813	0.140227	1.18706	0.906038	0.9043	0.987764
chr19_49294630	-0.0899077	-0.108502	1.20681	0.928416	0.9258	0.987764
chr19_49828421	0.198781	0.242344	1.21915	0.842559	0.8451	0.987764
chr19_52300416	0.136156	0.172117	1.26412	0.891783	0.8943	0.987764
chr20_157537	0.192867	0.24192	1.25433	0.847184	0.8451	0.987764
chr20_38645916	-0.0633757	-0.0800999	1.26389	0.949507	0.9476	0.987764
chr21_19246126	0.181867	0.231343	1.27204	0.855801	0.8586	0.987764
chr21_42733526	-0.0580575	-0.0740168	1.27489	0.953739	0.9579	0.987764
chr21_44292474	-0.0612381	-0.0759688	1.24055	0.951207	0.9506	0.987764
chr21_44323063	0.111891	0.138821	1.24068	0.910979	0.9104	0.987764
chr22_23670819	0.195348	0.235198	1.20399	0.845243	0.8442	0.987764
chr22_50261048	0.148818	0.190713	1.28151	0.88179	0.8813	0.987764
chr1_111490834	-0.0381047	-0.0445633	1.1695	0.969628	0.9675	0.991945
chr1_192811207	0.0431492	0.0527681	1.22292	0.965609	0.9635	0.991945
chr2_95164992	0.029588	0.0369492	1.24879	0.976414	0.9734	0.991945
chr2_118006666	0.0297702	0.0375419	1.26106	0.976269	0.9785	0.991945
chr3_57483621	-0.0323926	-0.0378067	1.16714	0.974179	0.9757	0.991945
chr5_96785666	0.0507206	0.0584463	1.15232	0.95958	0.9602	0.991945
chr8_25439227	0.0348143	0.0432544	1.24243	0.972249	0.9693	0.991945
chr11_48264429	-0.0448909	-0.0560122	1.24774	0.964222	0.965	0.991945
chr12_19494009	0.0310139	0.0379255	1.22285	0.975278	0.9769	0.991945
chr14_55180857	-0.0364881	-0.0459103	1.25822	0.970916	0.9731	0.991945
chr14_76082440	0.0456681	0.0575047	1.25919	0.963603	0.9632	0.991945
chr15_35282999	0.0433779	0.0544144	1.25443	0.965427	0.9667	0.991945
chr15_41699193	-0.035473	-0.0464216	1.30865	0.971725	0.97	0.991945
chr15_58880183	0.04574	0.05554	1.21425	0.963546	0.9681	0.991945
chr18_10589358	0.0339056	0.0416191	1.2275	0.972973	0.9729	0.991945
chr19_41860924	-0.0353092	-0.0440343	1.24711	0.971855	0.9723	0.991945
chr22_45533714	-0.0362806	-0.0420188	1.15816	0.971081	0.973	0.991945
chr22_46637731	-0.0476051	-0.0589296	1.23789	0.96206	0.9604	0.991945
chr13_75713296	0.0271433	0.0335542	1.23619	0.978362	0.9778	0.992872
chr1_20589096	-0.0229215	-0.027516	1.20045	0.981727	0.9811	0.993315
chr3_14496564	0.0221108	0.0264557	1.1965	0.982373	0.9811	0.993315
chr4_71567925	0.0225261	0.0268626	1.19251	0.982042	0.9816	0.993315
chr10_99819413	-0.0213914	-0.0277691	1.29814	0.982947	0.9823	0.993315
chr3_52198963	-0.0169557	-0.0213759	1.26069	0.986482	0.9862	0.99479
chr18_12254563	-0.0171737	-0.0219752	1.27959	0.986309	0.985	0.99479
chr2_69937448	0.013394	0.0170164	1.27045	0.989322	0.9899	0.996604
chr6_109514443	0.0118684	0.0150588	1.26881	0.990538	0.9913	0.99671
chr9_98208568	0.0106522	0.0132147	1.24056	0.991507	0.9925	0.99671
chr2_151531901	-0.00650482	-0.00821518	1.26294	0.994814	0.9938	0.998985
chr6_87299354	-0.00227917	-0.00282707	1.24039	0.998183	0.9983	0.999226
chr6_151041759	-0.00308987	-0.00396173	1.28217	0.997537	0.9983	0.999226
chr7_1493613	0.00231991	0.00283666	1.22275	0.99815	0.9987	0.999226
chr19_29812807	-0.000801554	-0.00094407	1.1778	0.999361	0.9995	0.999361

## Sheet: pseudovirus_data
Table legend
Each row in the table represents a participant, total 31 participants in BNT162b2 cohort
Delta_D90 or Omicron_D90: pseudovirus neutralisation activity against Delta or Omicron on day 90
Indel3	Delta_D90	Omicron_D90
2	6.241	4.822
2	20.13	4.688
1	47.96	13.65
1	20.73	7.552
1	13.31	5.324
1	52.57	16.21
1	20.99	7.788
1	20	5.932
1	27.76	5.284
2	5.742	5.127
2	5.356	0
1	16.55	10.04
2	20.39	9.803
2	18.28	0
0	27.53	9.056
0	11.23	4.779
1	11.37	4.989
1	15.94	5.144
2	6.5	5.229
1	16.31	5.324
1	53.94	10.91
1	5.964	7.234
1	0	6.338
0	17.38	5.833
1	21.9	9.834
0	22.73	10.61
2	6.333	5.441
0	87.57	26.76
1	11.18	5.098
1	11.91	4.931
1	20.37	5.446

## Sheet: allele_frequency_Indel1
Allele frequency of different alternative alleles at the Indel 1 locus in AllofUs in 2025
Genetic variant (REF-ALT alleles)	East Asian (n=18880)	South Asian (n=8092)	Middle Eastern (n=1620)	European (n=446696)	African (n=159648)	Total (n=829650)
A-ACAG (Indel 1)	0.64	0.72	0.81	0.86	0.81	0.82
A-ACAGCAG	0	0.0001	0	2e-05	1e-05	2e-05
A-ACAGCAGCAG	0	0	0	2e-06	0	2e-05
A-ACAT	0	0	0	4e-06	0	2e-06
A-AG	0	0	0	1e-05	3e-05	1e-05

## Sheet: Sinopharm_cohort
Sinopharm cohort
Total 26 participants
aggregated information
Age (years)	number of Individuals	Percentage (%)		Sex	number of Individuals	Percentage (%)		Ethnicity	number of Individuals	Percentage (%)
< 34	3	11.5385		Male	11	42.3077		Chinese	22	84.6154
34 - 51.5	12	46.1538		Female	15	57.6923		Malay	1	3.84615
51.5 - 66	10	38.4615		Total	26	100		Indian	1	3.84615
> 66	1	3.84615						Filipino	1	3.84615
Total	26	100						Others	1	3.84615
								Total	26	100
Indel 1				Indel 2				Indel 3
Genotype	number of Individuals	Percentage (%)		Genotype	number of Individuals	Percentage (%)		Genotype	number of Individuals	Percentage (%)
REF/REF	5	19.2308		REF/REF	9	34.6154		REF/REF	8	30.7692
REF/ALT	10	38.4615		REF/ALT	11	42.3077		REF/ALT	12	46.1538
ALT/ALT	11	42.3077		ALT/ALT	6	23.0769		ALT/ALT	6	23.0769
Total	26	100		Total	26	100		Total	26	100

[truncated: 1 more sheets: Sinopharm_antibody_responses]
